# Supplementary material for: A persistent variant telomere sequence in a human pedigree
Source: Nat Commun. 2024 Jun 1;15:4681. doi: 10.1038/s41467-024-49072-9 (PMC11144197; doi:10.1038/s41467-024-49072-9)
Supplement: Supplementary file 4 — Source Data [file 41467_2024_49072_MOESM4_ESM.zip]

Archive with 8 entries (7 files):
- SourceDataHinchie/
- SourceDataHinchie/telomereReadSelector_bioperl.pl
- SourceDataHinchie/Father_teloseqs_combined.fastq.gz
- SourceDataHinchie/teloPro.pl
- SourceDataHinchie/Source Data.xlsx
- __MACOSX/SourceDataHinchie/._Source Data.xlsx
- SourceDataHinchie/teloCounter.pl
- SourceDataHinchie/Son_teloseqs_combined.fastq.gz
