# Supplementary material for: A persistent variant telomere sequence in a human pedigree
Source: Nat Commun. 2024 Jun 1;15:4681. doi: 10.1038/s41467-024-49072-9 (PMC11144197; doi:10.1038/s41467-024-49072-9)
Supplement: Supplementary file 4 — Source Data [file 41467_2024_49072_MOESM4_ESM.zip › SourceDataHinchie/telomereReadSelector_bioperl.pl]

use strict;
use warnings;
use lib '/usr/local/Cellar/bioperl/1.7.8/libexec/lib/perl5';
use Bio::SeqIO;

###Capture names of input and output files
my $usage = "telomereVariantSeq.pl infile outfile ";
my $infile = $ARGV[0];
my $outfile = $ARGV[1];
#print "Infile = $infile\nOutfile = $outfile\n";

###Read the input file
open my $zcat, "gzcat $infile |" or die $!;

###Set format for input file
my $seqin = Bio::SeqIO->new ( -fh => $zcat,
			      -format => 'fastq',
    );
###Set format for output file to fastq
my $out = Bio::SeqIO->new(-format => 'fastq',
			  -file => ">$outfile");

###Iterate through each of the sequence read
while (my $inseq = $seqin->next_seq){

###Count the number of cononical or noncononical telomere sequences    
    my $DNA= $inseq->seq();
    my $count = 0;
   while ($DNA =~ /TTAGGG|CCCTAA|TTAGGT|ACCTAA/g){
    $count++;
    }

###Only write sequences with greater than 12 telomeric repeats to out file
    if ($count > 12){
	$out->write_seq($inseq);
    }
}
