# Supplementary material for: A persistent variant telomere sequence in a human pedigree
Source: Nat Commun. 2024 Jun 1;15:4681. doi: 10.1038/s41467-024-49072-9 (PMC11144197; doi:10.1038/s41467-024-49072-9)
Supplement: Supplementary file 4 — Source Data [file 41467_2024_49072_MOESM4_ESM.zip › SourceDataHinchie/teloPro.pl]

#!/usr/bin/perl	
	
use strict;	
use warnings;  	
	
if (!@ARGV){ die "Usage: telomeasure.pl FILE\n";}	
	
my $file = shift(@ARGV);	
	
my %summaryTTAGGG;	
foreach (1..25){	
    $summaryTTAGGG{$_}=0;	
}	
my %summaryTTAGGT;	
foreach (1..25){	
    $summaryTTAGGT{$_}=0;	
}	
my $line_count = 0;

open(FILE, "gunzip -c $file |");	
#open(FILE, $file);	
	
while(my $row = <FILE>){	
    $line_count++;
    next if ($line_count==1);
    next if ($line_count==3);
    if ($line_count==4){
	$line_count = 0;
	next;
    }
    chomp $row;	
###Trim to the first 60 nucleotides	
    $row = substr($row, 0, 60);	
###Match each of the cononical repeats and store in array	
    my @matchesTTAGGG = $row =~ /((?:TTAGGG|CCCTAA)+)/g;	
    foreach my $match (@matchesTTAGGG){	
        my $length = length($match)/6;	
        $summaryTTAGGG{$length}++;	
    }	
###Match each of the variant repeats and store in array	
    my @matchesTTAGGT = $row =~ /((?:TTAGGT|ACCTAA)+)/g;	
    foreach my $mat (@matchesTTAGGT){	
        my $length = length($mat)/6;
        $summaryTTAGGT{$length}++;	
    }	
}	
close($file);	
	
print "Summary of TTAGGG repeats\n";	
foreach my $count (sort {$a <=> $b} keys %summaryTTAGGG){	
    print "$count = $summaryTTAGGG{$count}\n";	
}	
print "Summary of TTAGGT repeats\n";	
foreach my $count (sort {$a <=> $b} keys %summaryTTAGGT){	
    print "$count = $summaryTTAGGT{$count}\n";	
}	    
