# Supplementary material for: A persistent variant telomere sequence in a human pedigree
Source: Nat Commun. 2024 Jun 1;15:4681. doi: 10.1038/s41467-024-49072-9 (PMC11144197; doi:10.1038/s41467-024-49072-9)
Supplement: Supplementary file 4 — Source Data [file 41467_2024_49072_MOESM4_ESM.zip › SourceDataHinchie/Source Data.xlsx]

## Sheet: Figure 1
Figure 1e
Proportion of telomere reads composed to TTAGGT (%)
Control	Proband	Son
0.407	2.431	9.107
0.397
0.422
0.44
0.472
0.251
0.327
0.415
0.41
0.431
Data above was derived in two steps.
1. Reads were sorted based on the number of cononical or variant repeats they contained (n>12) using the telomeremereReadSelector_bioperl.pl perl script.
2. The number of each cononical or variant repeats in the first 60 bps of each read were counted using the teloCounter.pl perl script
Both scripts are availble as part of the Source Data.

## Sheet: Figure 2
Figure 2c							Figure 2e							Figure 2d uncropped direct blot
Direct assay of telomerase activity with WT, C50A, and C50/56A TR. Two primer							The proportion of each reaction that was extended beyond							Below is image of 1 of 3 independent direct assay gels						Figure 2g							Figure 2i					Calculations for 2i
templates were used. Gel includes duplicates and the portion shown in figure 2c							1 repeat was calculated for three independent repeats													Proportion of repeats that are found X or more consecutive repeats							Probability of Consecutive Addition
is highlighted with a dotted line.							WT	C50A	C50/56A	WT	C50A	C50/56A
							72	14	36	71	17	31								Consecutive repeats	Father - WT	Son - WT	Father - C50A	Son - C50A	0			WT	C50A					number of occurances		total number of repeats		proportion found in x or greater		Log2	slope	P(x)
							72	14	39	70	12	31								1	1	1	1	1	1		Proband	0.909078	0.386782			Proband WT	1	12130		12130		1		0	-0.0671238	0.909078
							58	13	29	54	15	26								2	0.966312	0.948891	0.53616	0.66697	0.5		Son	0.828942	0.280814				2	6255		12510		0.966312		-0.0494393
																				3	0.931568	0.889447	0.357568	0.453987	0.25								3	4212		12636		0.931568		-0.102267
																				4	0.896475	0.821221	0.255707	0.297713	0.125								4	3483		13932		0.896475		-0.157665
																				5	0.857782	0.754949	0.187416	0.19525	0.0625								5	2906		14530		0.857782		-0.221317
																				6	0.817428	0.68844	0.135622	0.130658	0.03125								6	2482		14892		0.817428		-0.290836
																				7	0.776069	0.62259	0.0959141	0.0812928	0.015625								7	2192		15344		0.776069		-0.365742
																				8	0.733455	0.556246	0.0657011	0.0512071	0.0078125								8	2131		17048		0.733455		-0.447219
																				9	0.686108	0.487662	0.0449837	0.024879	0.00390625								9	20955		188595		0.686108		-0.543492
																																	10	5845		58450
																																			total repeats=	360067
																				The data above was generated with the teloPro.pl perl script (available in Source Data)
																				The script counts the number of consecutive repeats that cononical and variant repeats are found.												Proband Var	1	4836		4836		1		0	-0.528259	0.386782
																				Note, our analysis included only the first 60 nucleotides of each read.													2	931		1862		0.53616		-0.899266
																																	3	354		1062		0.357568		-1.48371
																																	4	178		712		0.255707		-1.96744
																																	5	108		540		0.187416		-2.41568
																																	6	69		414		0.135622		-2.88233
																																	7	45		315		0.0959141		-3.38211
																																	8	27		216		0.0657011		-3.92794
																																	9	51		459		0.0449837		-4.47445
																																	10	1		10
																																			total repeats=	10426
																																Son WT	1	17682		17682		1		0	-0.12899	0.828942
																																	2	10283		20566		0.948891		-0.0756852
																																	3	7868		23604		0.889447		-0.16902
																																	4	5732		22928		0.821221		-0.284158
																																	5	4602		23010		0.754949		-0.405549
																																	6	3797		22782		0.68844		-0.538597
																																	7	3279		22953		0.62259		-0.683645
																																	8	2966		23728		0.556246		-0.846204
																																	9	14424		129816		0.487662		-1.03605
																																	10	3890		38900
																																			total repeats=	345969
																																Son Var	1	13560		13560		1		0	-0.642939	0.280814
																																	2	4336		8672		0.66697		-0.584307
																																	3	2121		6363		0.453987		-1.13928
																																	4	1043		4172		0.297713		-1.748
																																	5	526		2630		0.19525		-2.3566
																																	6	335		2010		0.130658		-2.93613
																																	7	175		1225		0.0812928		-3.62073
																																	8	134		1072		0.0512071		-4.28751
																																	9	107		963		0.024879		-5.32893
																																	10	5		50
																																			total repeats=	40717
																																Non processive	1					1		0	-1	0
																																	2					0.5		-1
																																	3					0.25		-2
																																	4					0.125		-3
																																	5					0.0625		-4
																																	6					0.03125		-5
																																	7					0.015625		-6
																																	8					0.0078125		-7
																																	9					0.00390625		-8
																																	10

## Sheet: Figure 3
Figure 3b						Figure 3c						Uncropped southern from Figure 3D									Southern Blot Figure 3e							Figure 3g
% of cells with >10 variant foci						Mean intensity of variant foci															Telomere Length (basepairs) from 3 independent southerns.							Intensity in Metaphase
Experiment Average	EV	WT	C50A	C50/56A		Experiment Average	EV	WT	C50A	C50/56A		DNA from 3 biologic replicates was run on a single gel. The dotted line shows the portion that was shown									Telomere length was determined using WALTER(https://www.ceitec.eu/chromatin-molecular-complexes/rg51/tab?tabId=125#WALTER)
1	0.86	0.43	40	80		1	0.153623	0.236374	1.278	6.99587		in the figure.									Experiment	Parental	EV	WT	C50A	C50/56A		metaphases	C50A -D9	C50/56A - D9	C50A -D85	C50/56A - D85
2	0.85	1.42	41.26	75.18		2	0.187081	0.567762	0.956198	3.96786											1	6501.88	8015.72	14992.5	9154.23	11734.4		1	1.60864	0.318961	5.96489	4.46216
3	0	0.92	26.98	53.41		3	0.21708	0.264245	0.765804	3.45439											2	5568.99	6761.04	10898.3	8160.06	10996.5		2	0.233836	3.15312	22.8668	7.52112
																					3	5306	6615.43	12272.2	8829.07	13042.8		3	0.376755	5.57876	2.99766	13.0238
n values (individual cells)																												4	0.937164	6.65168	13.241	9.02122
	EV	WT	C50A	C50/56A																								5	0.378161	4.09622	8.5446	12.9727
1	116	235	115	60																								6	2.05683	9.60713	10.1712	1.68989
2	117	141	143	137																								7	0.385396	7.77346	7.37748	2.66384
3	127	109	126	88																								8	0.121982	4.15423	4.27787	10.4739
																												9	0	1.89625	13.1712	11.9156
3b and 3c are from the same images and have the same n values.																												10	0.297478	11.1079	4.54627	6.16425
																												11	4.53579	8.97319	6.34159	11.923
																												12	0.284476	1.44809	16.2364	4.73814
																												13	0.651058	10.5962	8.56597	4.28848
																												14	0.320071	10.8825	11.5144	14.221
																												15	2.29807	5.25362	0.863224	19.9806
																												16	0.0318701	3.08488	2.17537	8.65794
																												17	0.780079	2.54341	15.6512	13.7045
																												18	2.70235	6.60558	11.3293	17.9327
																												19		0.144933	14.1478
																												20		3.10907	15.1466
																												21			16.5763
																												22			7.45452
																												23			9.3562
																												24			4.30363
																												25			0.0329805

## Sheet: Figure 4
	Figure 4a						Figure 4b						Figure 4e						Figure 4f						Figure 4h				Figure 4j			Figure 4k			Figure 4l			Figure 4m			Figure 4n
	Colony Assay, LOX Melanoma. % covered						Colony Assay, hTERT-RPE. % covered						hTERT-RPE 5+ TIFs (%)						hTERT-RPE large nuclei (%)						53BP1 Foci, % cells with 5+				Signal free ends			Missing sister telomeres			Chromosome fusions			Fragile telomeres			Mean telomere intensity
Replicate	WT	C50A	C50/56A	AU5		Replicate	WT	C50A	C50/56A	AU5		Replicate	WT	C50A	C50/56A	AU5		Replicate	WT	C50A	C50/56A	AU5		replicate	Control + 4Gy	Control	Proband		Control	Proband		Control	Proband		Control	Proband		Control	Proband		Control	Proband
1	27.5445	28.046	23.9325	3.1505		1	20.503	18.8765	11.1715	5.3695		1	4.8	6.7	39.8	13.8		1	0.8	0.7	2.9	4.4		1	81.5	8.14	6.29		0	1		0	2		0	2		1	6		52379.6	28318.3
2	31.659	36.6415	23.3985	5.446		2	25.3575	21.588	11.3515	6.7365		2	0	3.1	16.2	7.5		2	0.5	2.3	2.9	3		2	79.5	2.66	19.4		0	3		0	2		0	0		9	1		73772.2	26072.8
3	25.1195	35.9915	23.578	4.359		3	22.1685	15.9685	14.4645	3.4395		3	4.8	6.4	18.1	8.5		3	2.4	1.6	1.9	6.3		3	67.5	13.2	2.8		0	0		0	3		0	3		9	7		44852.1	32293.4
																								4	80	2.14	2.68		0	2		2	1		0	1		6	2		59157.4	26297.8
												Cell numbers						Cell numbers, same as 4e											1	3		3	0		0	0		10	3		28435.2	24823.1
												Replicate	WT	C50A	C50/56A	AU5		Replicate	WT	C50A	C50/56A	AU5		cell numbers					0	3		0	2		0	1		15	6		54593.4	25186.2
												1	251	149	103	160		1	251	149	103	160		replicate	Control + 4Gy	Control	Proband		2	2		3	2		0	1		6	2		38818.1	20478.4
												2	216	130	210	133		2	216	130	210	133		1	199	186	102		0	3		0	1		0	0		17	5		49013.2	23922.8
												3	207	187	155	176		3	207	187	155	176		2	310	172	140		0	1		3	2		0	0		13	8		31655.3	27045.8
																								3	226	157	112		0	2		0	2		0	0		4	1		43223.4	31252.5
																								4	244	220	105		0	1		0	4		0	0		9	2		57741.6	26987.3
																													0	0		2	2		0	1		14	4		62826.2	35208.3
																													0	3		1	1		0	0		10	6		47777.1	30296.5
																													1	2		0	1		0	0		8	5		31835.3	24627.3
																													0	0		0	1		0	0		17	6		43543.2	24763.4
																													0	0		0	4		0	0		4	7		64389.6	24324.4
																													0	2		0	2		0	1		3	7		53784.8	23072.4
																													1	3		1	3		0	0		4	7		42270.7	21797.2
																													0	2		0	1		0	2		11	6		44423.1	40010.7
																													2	0		1	1		1	0		1	9		53038.9	41883.3
																														1			4			1			7			25490.2
																														1			1			1			8			48374.4

## Sheet: Figure 5
5c and 5e						5d						5g					5h
Raw Intensities, before normalization to cell average						Telomere intensity relative to the cell average						Number are from a single sequencing run						GGTTAG	GGGTTA	AGGGTT	TAGGGT	TTAGGG	GTTAGG
						Metaphase	Metaphase	Interphase	Interphase			number represent the conclusive terminal WT or TTAGGT reads					Wildtype	44	19	16.7	9.5	3.6	7.1
Type	Group	wildtype intensity	variant intensity	cell_ID		WT only	Variant Ascociated	WT only	Variant Ascociated			Total WT Reads	484					51.9	15.9	12.6	5.4	7.4	6.8
interphase	Control	56866	NA	101		0.993831	1.50279	0.996977	1.2509			Total TTAGGT reads	55
interphase	Control	38551	NA	101		0.899887	1.40601	0.947643	2.3351
interphase	Control	43056	NA	101		0.986113	1.68443	0.86387	2.68801
interphase	Control	38393	NA	101		0.945362	1.29	0.844515	5.50905									GTTTAG	GGTTTA	AGGTTT	TAGGTT	TTAGGT	TTTAGG
interphase	Control	45615	NA	101		0.988909	1.75199	0.995951	1.22267								Variant	23.6	34.5	16.4	12.7	3.6	9.1
interphase	Control	37877	NA	101		0.998307	1.31321	0.872603	1.92363
interphase	Control	97315	NA	101		0.986826	1.15526	0.859959	1.53862
interphase	Control	96811	NA	101		0.956832	1.25569	0.869548	1.4131
interphase	Control	41941	NA	101		0.881625	1.31916	0.650373	1.69925
interphase	Control	29692	NA	101		0.844173	1.21529	0.986814	1.63294
interphase	Control	105053	NA	101		0.976257	1.5081	0.972311	2.57826
interphase	Control	78131	NA	101		0.889275	1.231	0.952482	3.99364
interphase	Control	288624	NA	101				0.970216	1.99776
interphase	Control	302687	NA	101				0.987959	1.56591
interphase	Control	220401	NA	101				0.957782	3.44864
interphase	Control	49225	NA	101				0.873393	5.05142
interphase	Control	24583	NA	101				0.956406	3.13611
interphase	Control	179268	NA	101				0.965658	3.78171
interphase	Control	49290	NA	101				0.975346	2.33131
interphase	Control	42145	NA	101				0.840173	1.56666
interphase	Control	76225	NA	101				0.63605	1.69151
interphase	Control	115123	NA	101				0.635082	1.62847
interphase	Control	62146	NA	101				0.861458	1.31557
interphase	Control	55257	NA	101				0.706905	1.56895
interphase	Control	158084	NA	101				0.742171	1.96686
interphase	Control	48542	NA	101				0.856058	1.55178
interphase	Control	34720	NA	101				0.864741	1.84161
interphase	Control	65307	NA	101				0.845972	1.28797
interphase	Control	159585	NA	101				0.72563	1.5213
interphase	Control	208733	NA	101				0.703889	1.50032
interphase	Control	45935	NA	101				0.669592	1.64017
interphase	Control	72993	NA	101				0.753614	1.6377
interphase	Control	33799	NA	101				0.734375	1.69063
interphase	Control	43654	NA	101				0.693355	1.59715
interphase	Control	43339	NA	101				0.740247	1.40406
interphase	Control	103741	NA	101				0.795461	1.3497
interphase	Control	97020	NA	101				0.668925	1.45247
interphase	Control	54596	NA	101				0.888164	1.60392
interphase	Control	39222	NA	101				0.90831	1.32444
interphase	Control	42778	NA	101				0.872943	1.61522
interphase	Control	161649	NA	101				0.83821	1.8494
interphase	Control	92506	NA	101				0.929238	1.96236
interphase	Control	32100	NA	101				0.559625	1.51809
interphase	Control	177629	NA	101				0.765792	1.46842
interphase	Control	31645	NA	101				0.705167	1.39802
interphase	Control	88002	NA	101				0.874983	1.30773
interphase	Control	70775	NA	101				0.874036	1.37789
interphase	Control	112291	NA	101				0.803616	1.35214
interphase	Control	52466	NA	101				0.482985	1.92436
interphase	Control	35195	NA	101				0.780825	1.41528
interphase	Control	49677	NA	101				0.685846	1.54977
interphase	Control	43251	NA	102				0.843547	1.31943
interphase	Control	158273	NA	102				0.806561	1.4276
interphase	Control	57093	NA	102				0.761094	1.43157
interphase	Control	48649	NA	102				0.855028	1.38659
interphase	Control	32495	NA	102				0.820561	1.51439
interphase	Control	40389	NA	102				0.811828	1.52419
interphase	Control	32788	NA	102				0.868845	1.33824
interphase	Control	74554	NA	102				0.931342	1.11547
interphase	Control	35625	NA	102				0.942981	1.12671
interphase	Control	146037	NA	102				0.481135	1.7783
interphase	Control	35174	NA	102
interphase	Control	53712	NA	102
interphase	Control	233778	NA	102
interphase	Control	252887	NA	102
interphase	Control	41140	NA	102
interphase	Control	38225	NA	102
interphase	Control	92959	NA	102
interphase	Control	180012	NA	102
interphase	Control	32827	NA	102
interphase	Control	38411	NA	102
interphase	Control	80206	NA	102
interphase	Control	126870	NA	102
interphase	Control	174205	NA	102
interphase	Control	52603	NA	102
interphase	Control	81141	NA	102
interphase	Control	21889	NA	102
interphase	Control	74045	NA	102
interphase	Control	164680	NA	102
interphase	Control	67142	NA	102
interphase	Control	139751	NA	102
interphase	Control	27820	NA	102
interphase	Control	120757	NA	102
interphase	Control	38172	NA	102
interphase	Control	52533	NA	102
interphase	Control	179327	NA	102
interphase	Control	60050	NA	102
interphase	Control	46145	NA	102
interphase	Control	72184	NA	102
interphase	Control	41099	NA	102
interphase	Control	39316	NA	102
interphase	Control	273679	NA	102
interphase	Control	55184	NA	102
interphase	Control	34178	NA	102
interphase	Control	36778	NA	102
interphase	Control	107638	NA	102
interphase	Control	29416	NA	102
interphase	Control	285504	NA	102
interphase	Control	52979	NA	102
interphase	Control	27256	NA	102
interphase	Control	158439	NA	102
interphase	Control	150295	NA	102
interphase	Control	37186	NA	102
interphase	Control	58144	NA	102
interphase	Control	33174	NA	102
interphase	Control	142519	NA	102
interphase	Control	48574	NA	102
interphase	Control	32485	NA	102
interphase	Control	261874	NA	102
interphase	Control	24811	NA	102
interphase	Control	67971	NA	102
interphase	Control	30457	NA	103
interphase	Control	33526	NA	103
interphase	Control	48058	NA	103
interphase	Control	46660	NA	103
interphase	Control	12952	NA	103
interphase	Control	64605	NA	103
interphase	Control	134815	NA	103
interphase	Control	94634	NA	103
interphase	Control	64354	NA	103
interphase	Control	160670	NA	103
interphase	Control	131645	NA	103
interphase	Control	54165	NA	103
interphase	Control	57178	NA	103
interphase	Control	126606	NA	103
interphase	Control	39997	NA	103
interphase	Control	142968	NA	103
interphase	Control	103661	NA	103
interphase	Control	41044	NA	103
interphase	Control	384820	NA	103
interphase	Control	42545	NA	103
interphase	Control	61554	NA	103
interphase	Control	125340	NA	103
interphase	Control	161122	NA	103
interphase	Control	30056	NA	103
interphase	Control	41603	NA	103
interphase	Control	50143	NA	103
interphase	Control	62906	NA	103
interphase	Control	62933	NA	103
interphase	Control	287316	NA	103
interphase	Control	51930	NA	103
interphase	Control	30511	NA	103
interphase	Control	125115	NA	103
interphase	Control	18543	NA	103
interphase	Control	46291	NA	103
interphase	Control	61870	NA	103
interphase	Control	91606	NA	103
interphase	Control	62855	NA	103
interphase	Control	65199	NA	103
interphase	Control	34358	NA	103
interphase	Control	12781	NA	104
interphase	Control	66005	NA	104
interphase	Control	100877	NA	104
interphase	Control	53707	NA	104
interphase	Control	118475	NA	104
interphase	Control	92803	NA	104
interphase	Control	64706	NA	104
interphase	Control	42110	NA	104
interphase	Control	74043	NA	104
interphase	Control	111710	NA	104
interphase	Control	57177	NA	104
interphase	Control	35386	NA	104
interphase	Control	101858	NA	104
interphase	Control	87750	NA	104
interphase	Control	31340	NA	104
interphase	Control	75326	NA	104
interphase	Control	35792	NA	104
interphase	Control	91258	NA	104
interphase	Control	34409	NA	104
interphase	Control	54290	NA	104
interphase	Control	25321	NA	104
interphase	Control	31439	NA	104
interphase	Control	221845	NA	104
interphase	Control	109905	NA	104
interphase	Control	97689	NA	104
interphase	Control	47098	NA	104
interphase	Control	49352	NA	104
interphase	Control	43964	NA	104
interphase	Control	77103	NA	104
interphase	Control	144777	NA	104
interphase	Control	45459	NA	104
interphase	Control	45682	NA	104
interphase	Control	49636	NA	104
interphase	Control	141651	NA	104
interphase	Control	115692	NA	201
interphase	Control	30557	NA	201
interphase	Control	68049	NA	201
interphase	Control	320598	NA	201
interphase	Control	31994	NA	201
interphase	Control	90510	NA	201
interphase	Control	195411	NA	201
interphase	Control	77855	NA	201
interphase	Control	209812	NA	201
interphase	Control	61791	NA	201
interphase	Control	40086	NA	201
interphase	Control	276654	NA	201
interphase	Control	39870	NA	201
interphase	Control	48782	NA	201
interphase	Control	124423	NA	201
interphase	Control	21764	NA	201
interphase	Control	71123	NA	201
interphase	Control	13712	NA	201
interphase	Control	53747	NA	201
interphase	Control	61007	NA	201
interphase	Control	130825	NA	201
interphase	Control	45084	NA	201
interphase	Control	38203	NA	201
interphase	Control	156215	NA	201
interphase	Control	145315	NA	201
interphase	Control	71708	NA	201
interphase	Control	80942	NA	201
interphase	Control	60433	NA	201
interphase	Control	217717	NA	201
interphase	Control	119731	NA	201
interphase	Control	471070	NA	201
interphase	Control	142438	NA	201
interphase	Control	132870	NA	201
interphase	Control	78312	NA	201
interphase	Control	41675	NA	201
interphase	Control	112194	NA	201
interphase	Control	52122	NA	201
interphase	Control	328513	NA	201
interphase	Control	142581	NA	201
interphase	Control	115392	NA	201
interphase	Control	70560	NA	201
interphase	Control	36978	NA	201
interphase	Control	80351	NA	202
interphase	Control	94551	NA	202
interphase	Control	17290	NA	202
interphase	Control	54714	NA	202
interphase	Control	47987	NA	202
interphase	Control	242932	NA	202
interphase	Control	43473	NA	202
interphase	Control	51225	NA	202
interphase	Control	156003	NA	202
interphase	Control	40935	NA	202
interphase	Control	86890	NA	202
interphase	Control	18863	NA	202
interphase	Control	68160	NA	202
interphase	Control	68388	NA	202
interphase	Control	63777	NA	202
interphase	Control	61838	NA	202
interphase	Control	192430	NA	202
interphase	Control	68381	NA	202
interphase	Control	116093	NA	202
interphase	Control	65941	NA	202
interphase	Control	51233	NA	202
interphase	Control	71963	NA	202
interphase	Control	39895	NA	202
interphase	Control	82960	NA	202
interphase	Control	46691	NA	202
interphase	Control	77855	NA	202
interphase	Control	45607	NA	202
interphase	Control	274396	NA	202
interphase	Control	57413	NA	202
interphase	Control	202159	NA	202
interphase	Control	70240	NA	202
interphase	Control	57618	NA	202
interphase	Control	63716	NA	202
interphase	Control	69966	NA	202
interphase	Control	59003	NA	202
interphase	Control	109898	NA	202
interphase	Control	48783	NA	202
interphase	Control	228123	NA	202
interphase	Control	35865	NA	202
interphase	Control	41542	NA	203
interphase	Control	111730	NA	203
interphase	Control	80170	NA	203
interphase	Control	186638	NA	203
interphase	Control	224999	NA	203
interphase	Control	244324	NA	203
interphase	Control	122565	NA	203
interphase	Control	141753	NA	203
interphase	Control	133375	NA	203
interphase	Control	215060	NA	203
interphase	Control	64358	NA	203
interphase	Control	63370	NA	203
interphase	Control	171264	NA	203
interphase	Control	155640	NA	203
interphase	Control	320842	NA	203
interphase	Control	67480	NA	203
interphase	Control	99296	NA	203
interphase	Control	96188	NA	203
interphase	Control	118640	NA	203
interphase	Control	190585	NA	203
interphase	Control	220311	NA	203
interphase	Control	196190	NA	203
interphase	Control	67019	NA	203
interphase	Control	70941	NA	203
interphase	Control	98937	NA	203
interphase	Control	123609	NA	203
interphase	Control	140515	NA	203
interphase	Control	81711	NA	203
interphase	Control	145255	NA	203
interphase	Control	152491	NA	203
interphase	Control	212269	NA	203
interphase	Control	204904	NA	203
interphase	Control	80062	NA	203
interphase	Control	65299	NA	203
interphase	Control	166609	NA	203
interphase	Control	111036	NA	203
interphase	Control	149874	NA	203
interphase	Control	162452	NA	203
interphase	Control	155953	NA	203
interphase	Control	179625	NA	203
interphase	Control	155695	NA	203
interphase	Control	202530	NA	203
interphase	Control	150372	NA	203
interphase	Control	84177	NA	203
interphase	Control	118834	NA	203
interphase	Control	75827	NA	203
interphase	Control	341380	NA	203
interphase	Control	134712	NA	203
interphase	Control	206175	NA	203
interphase	Control	158974	NA	203
interphase	Control	111370	NA	203
interphase	Control	153681	NA	203
interphase	Control	50926	NA	203
interphase	Control	105174	NA	203
interphase	Control	62871	NA	203
interphase	Control	219041	NA	203
interphase	Control	320874	NA	203
interphase	Control	105093	NA	203
interphase	Control	79158	NA	203
interphase	Control	207548	NA	203
interphase	Control	204909	NA	203
interphase	Control	73757	NA	203
interphase	Control	124466	NA	203
interphase	Control	67510	NA	203
interphase	Control	228635	NA	203
interphase	Control	67958	NA	203
interphase	Control	328849	NA	203
interphase	Control	371296	NA	203
interphase	Control	85668	NA	203
interphase	Control	13688	NA	401
interphase	Control	84415	NA	401
interphase	Control	23242	NA	401
interphase	Control	68422	NA	401
interphase	Control	82431	NA	401
interphase	Control	18226	NA	401
interphase	Control	54735	NA	401
interphase	Control	28087	NA	401
interphase	Control	42836	NA	401
interphase	Control	30834	NA	401
interphase	Control	27092	NA	401
interphase	Control	31824	NA	401
interphase	Control	115334	NA	401
interphase	Control	29953	NA	401
interphase	Control	18541	NA	401
interphase	Control	39646	NA	401
interphase	Control	88265	NA	401
interphase	Control	31188	NA	401
interphase	Control	89156	NA	401
interphase	Control	36270	NA	401
interphase	Control	77475	NA	401
interphase	Control	71168	NA	401
interphase	Control	25575	NA	401
interphase	Control	74284	NA	401
interphase	Control	35288	NA	401
interphase	Control	116562	NA	401
interphase	Control	33430	NA	401
interphase	Control	119714	NA	401
interphase	Control	21892	NA	401
interphase	Control	26932	NA	401
interphase	Control	45238	NA	401
interphase	Control	25609	NA	401
interphase	Control	25317	NA	401
interphase	Control	66547	NA	401
interphase	Control	70219	NA	401
interphase	Control	109781	NA	401
interphase	Control	32565	NA	401
interphase	Control	43823	NA	401
interphase	Control	51262	NA	401
interphase	Control	42703	NA	401
interphase	Control	20368	NA	401
interphase	Control	14394	NA	401
interphase	Control	10771	NA	401
interphase	Control	21032	NA	401
interphase	Control	28910	NA	401
interphase	Control	13024	NA	401
interphase	Control	14347	NA	402
interphase	Control	73164	NA	402
interphase	Control	60457	NA	402
interphase	Control	30074	NA	402
interphase	Control	34355	NA	402
interphase	Control	26032	NA	402
interphase	Control	21558	NA	402
interphase	Control	28655	NA	402
interphase	Control	19337	NA	402
interphase	Control	52193	NA	402
interphase	Control	34586	NA	402
interphase	Control	29074	NA	402
interphase	Control	46587	NA	402
interphase	Control	49371	NA	402
interphase	Control	82621	NA	402
interphase	Control	41589	NA	402
interphase	Control	24256	NA	402
interphase	Control	39925	NA	402
interphase	Control	28866	NA	402
interphase	Control	47337	NA	402
interphase	Control	34169	NA	402
interphase	Control	100487	NA	402
interphase	Control	42065	NA	402
interphase	Control	35479	NA	402
interphase	Control	29867	NA	402
interphase	Control	36917	NA	402
interphase	Control	22191	NA	402
interphase	Control	47897	NA	402
interphase	Control	34039	NA	402
interphase	Control	37165	NA	402
interphase	Control	34645	NA	402
interphase	Control	43151	NA	402
interphase	Control	50709	NA	402
interphase	Control	77957	NA	402
interphase	Control	39006	NA	402
interphase	Control	84659	NA	402
interphase	Control	50331	NA	402
interphase	Control	17539	NA	402
interphase	Control	51556	NA	402
interphase	Control	28218	NA	402
interphase	Control	60566	NA	402
interphase	Control	101835	NA	402
interphase	Control	25396	NA	402
interphase	Control	13111	NA	402
interphase	Control	49952	NA	402
interphase	Control	21483	NA	402
interphase	Control	10512	NA	402
interphase	Control	44783	NA	402
interphase	Control	49356	NA	402
interphase	Control	29678	NA	402
interphase	Control	26084	NA	402
interphase	Control	46942	NA	402
interphase	Control	43681	NA	402
interphase	Control	27170	NA	402
interphase	Control	27064	NA	402
interphase	Control	34569	NA	402
interphase	Control	59878	NA	402
interphase	Control	25243	NA	402
interphase	Control	28204	NA	402
interphase	Control	14880	NA	402
interphase	Control	43820	NA	402
interphase	Control	69631	NA	501
interphase	Control	62035	NA	501
interphase	Control	47454	NA	501
interphase	Control	37807	NA	501
interphase	Control	62929	NA	501
interphase	Control	72417	NA	501
interphase	Control	89673	NA	501
interphase	Control	42852	NA	501
interphase	Control	93950	NA	501
interphase	Control	71780	NA	501
interphase	Control	98647	NA	501
interphase	Control	19585	NA	501
interphase	Control	47163	NA	501
interphase	Control	97384	NA	501
interphase	Control	35671	NA	501
interphase	Control	183268	NA	501
interphase	Control	11870	NA	501
interphase	Control	231123	NA	501
interphase	Control	62345	NA	501
interphase	Control	167687	NA	501
interphase	Control	69415	NA	501
interphase	Control	154522	NA	501
interphase	Control	80700	NA	501
interphase	Control	140592	NA	501
interphase	Control	67027	NA	501
interphase	Control	57399	NA	501
interphase	Control	80531	NA	501
interphase	Control	83812	NA	501
interphase	Control	95867	NA	501
interphase	Control	70955	NA	501
interphase	Control	68103	NA	501
interphase	Control	29089	NA	501
interphase	Control	53320	NA	501
interphase	Control	84943	NA	501
interphase	Control	148445	NA	501
interphase	Control	88402	NA	501
interphase	Control	98696	NA	501
interphase	Control	140536	NA	501
interphase	Control	83222	NA	501
interphase	Control	39050	NA	501
interphase	Control	184593	NA	501
interphase	Control	77230	NA	501
interphase	Control	158162	NA	501
interphase	Control	102616	NA	501
interphase	Control	55892	NA	501
interphase	Control	52988	NA	501
interphase	Control	43919	NA	501
interphase	Control	42718	NA	501
interphase	Control	72558	NA	501
interphase	Control	107065	NA	501
interphase	Control	64746	NA	501
interphase	Control	91808	NA	501
interphase	Control	54107	NA	501
interphase	Control	52240	NA	501
interphase	Control	73630	NA	501
interphase	Control	38001	NA	501
interphase	Control	86548	NA	501
interphase	Control	146542	NA	501
interphase	Control	49729	NA	501
interphase	Control	32904	NA	501
interphase	Control	61326	NA	501
interphase	Control	41860	NA	501
interphase	Control	139117	NA	501
interphase	Control	58400	NA	501
interphase	Control	43691	NA	501
interphase	Control	48468	NA	501
interphase	Control	99372	NA	501
interphase	Control	112445	NA	501
interphase	Control	35792	NA	501
interphase	Control	21572	NA	501
interphase	Control	53728	NA	502
interphase	Control	46326	NA	502
interphase	Control	34932	NA	502
interphase	Control	51690	NA	502
interphase	Control	69721	NA	502
interphase	Control	40697	NA	502
interphase	Control	75490	NA	502
interphase	Control	57927	NA	502
interphase	Control	81148	NA	502
interphase	Control	256167	NA	502
interphase	Control	115746	NA	502
interphase	Control	124070	NA	502
interphase	Control	44563	NA	502
interphase	Control	71503	NA	502
interphase	Control	61931	NA	502
interphase	Control	21997	NA	502
interphase	Control	72068	NA	502
interphase	Control	49970	NA	502
interphase	Control	198653	NA	502
interphase	Control	51682	NA	502
interphase	Control	50638	NA	502
interphase	Control	64146	NA	502
interphase	Control	153343	NA	502
interphase	Control	89592	NA	502
interphase	Control	75017	NA	502
interphase	Control	86182	NA	502
interphase	Control	153827	NA	502
interphase	Control	89331	NA	502
interphase	Control	109781	NA	502
interphase	Control	56839	NA	502
interphase	Control	64946	NA	502
interphase	Control	63573	NA	502
interphase	Control	88589	NA	502
interphase	Control	82154	NA	502
interphase	Control	51718	NA	502
interphase	Control	175464	NA	502
interphase	Control	64795	NA	502
interphase	Control	59414	NA	502
interphase	Control	123415	NA	502
interphase	Control	69100	NA	502
interphase	Control	87322	NA	502
interphase	Control	42073	NA	502
interphase	Control	56077	NA	502
interphase	Control	191941	NA	502
interphase	Control	45214	NA	502
interphase	Control	39293	NA	502
interphase	Control	47428	NA	502
interphase	Control	53523	NA	502
interphase	Control	40960	NA	502
interphase	Control	61723	NA	502
interphase	Control	67243	NA	502
interphase	Control	65652	NA	502
interphase	Control	51632	NA	502
interphase	Control	45878	NA	502
interphase	Control	63327	NA	502
interphase	Control	45304	NA	502
interphase	Control	35875	NA	502
interphase	Control	51495	3086	502
interphase	Control	22858	NA	601
interphase	Control	23527	NA	601
interphase	Control	14218	NA	601
interphase	Control	13608	NA	601
interphase	Control	20250	NA	601
interphase	Control	14967	NA	601
interphase	Control	15491	NA	601
interphase	Control	26936	NA	601
interphase	Control	32093	NA	601
interphase	Control	11362	NA	601
interphase	Control	23014	NA	601
interphase	Control	19310	NA	601
interphase	Control	18571	NA	601
interphase	Control	16275	NA	601
interphase	Control	12211	NA	601
interphase	Control	17261	NA	601
interphase	Control	15011	NA	601
interphase	Control	61749	NA	601
interphase	Control	18060	NA	601
interphase	Control	17506	NA	601
interphase	Control	25776	NA	601
interphase	Control	29392	NA	601
interphase	Control	11062	NA	601
interphase	Control	19574	NA	601
interphase	Control	32999	NA	601
interphase	Control	18106	NA	601
interphase	Control	46634	NA	601
interphase	Control	22549	NA	601
interphase	Control	25576	NA	601
interphase	Control	10589	NA	601
interphase	Control	20734	NA	601
interphase	Control	12541	NA	601
interphase	Control	14207	NA	601
interphase	Control	9656	NA	601
interphase	Control	18067	NA	601
interphase	Control	10217	NA	601
interphase	Control	23087	NA	601
interphase	Control	15391	NA	601
interphase	Control	19491	NA	601
interphase	Control	11343	NA	601
interphase	Control	34791	NA	601
interphase	Control	21528	NA	601
interphase	Control	26644	NA	601
interphase	Control	39186	NA	601
interphase	Control	11251	NA	601
interphase	Control	17219	NA	601
interphase	Control	13284	NA	601
interphase	Control	18084	NA	601
interphase	Control	9816	NA	601
interphase	Control	9978	NA	601
interphase	Control	51127	NA	701
interphase	Control	56381	NA	701
interphase	Control	36076	NA	701
interphase	Control	90054	NA	701
interphase	Control	54826	NA	701
interphase	Control	61358	NA	701
interphase	Control	23954	NA	701
interphase	Control	78135	NA	701
interphase	Control	123539	NA	701
interphase	Control	326816	NA	701
interphase	Control	281367	NA	701
interphase	Control	102880	NA	701
interphase	Control	86762	NA	701
interphase	Control	53005	NA	701
interphase	Control	245849	NA	701
interphase	Control	61931	NA	701
interphase	Control	39844	NA	701
interphase	Control	40757	NA	701
interphase	Control	47654	NA	701
interphase	Control	64400	NA	701
interphase	Control	91915	NA	701
interphase	Control	131064	NA	701
interphase	Control	94859	NA	701
interphase	Control	45229	NA	701
interphase	Control	224409	NA	701
interphase	Control	60617	NA	701
interphase	Control	196125	NA	701
interphase	Control	34937	NA	701
interphase	Control	62831	NA	701
interphase	Control	79049	NA	701
interphase	Control	75495	NA	701
interphase	Control	141435	NA	701
interphase	Control	78115	NA	701
interphase	Control	49889	NA	801
interphase	Control	46291	NA	801
interphase	Control	92917	NA	801
interphase	Control	77384	NA	801
interphase	Control	22582	NA	801
interphase	Control	83507	NA	801
interphase	Control	149980	NA	801
interphase	Control	48801	NA	801
interphase	Control	99734	NA	801
interphase	Control	60226	NA	801
interphase	Control	44240	NA	801
interphase	Control	36880	NA	801
interphase	Control	41446	NA	801
interphase	Control	169893	NA	801
interphase	Control	54271	NA	801
interphase	Control	38161	NA	801
interphase	Control	40965	NA	801
interphase	Control	26465	NA	801
interphase	Control	53254	NA	801
interphase	Control	231525	NA	801
interphase	Control	21417	NA	801
interphase	Control	106695	NA	801
interphase	Control	151419	NA	801
interphase	Control	33157	NA	801
interphase	Control	39027	NA	801
interphase	Control	182626	NA	801
interphase	Control	77751	NA	801
interphase	Control	82823	NA	801
interphase	Control	25398	NA	801
interphase	Control	132683	NA	801
interphase	Control	85397	NA	801
interphase	Control	67333	NA	801
interphase	Control	50268	NA	801
interphase	Control	134846	NA	801
interphase	Control	178942	NA	801
interphase	Control	93521	NA	801
interphase	Control	212536	NA	801
interphase	Control	27453	NA	801
interphase	Control	29116	NA	801
interphase	Control	61534	NA	801
interphase	Control	106603	NA	801
interphase	Control	40195	NA	802
interphase	Control	80790	NA	802
interphase	Control	44893	NA	802
interphase	Control	36788	NA	802
interphase	Control	95709	NA	802
interphase	Control	68784	NA	802
interphase	Control	69987	NA	802
interphase	Control	58418	NA	802
interphase	Control	69002	NA	802
interphase	Control	36863	NA	802
interphase	Control	155820	NA	802
interphase	Control	44002	NA	802
interphase	Control	42670	NA	802
interphase	Control	47839	NA	802
interphase	Control	36886	NA	802
interphase	Control	26111	NA	802
interphase	Control	39817	NA	802
interphase	Control	37230	NA	802
interphase	Control	43677	NA	802
interphase	Control	69631	NA	802
interphase	Control	43135	NA	802
interphase	Control	23757	NA	802
interphase	Control	295368	NA	802
interphase	Control	98870	NA	802
interphase	Control	28682	NA	802
interphase	Control	54842	NA	802
interphase	Control	86001	NA	802
interphase	Control	32229	NA	802
interphase	Control	82882	NA	802
interphase	Control	24684	NA	802
interphase	Control	35690	NA	802
interphase	Control	43601	NA	802
interphase	Control	144860	NA	802
interphase	Control	22391	NA	802
interphase	Control	44587	NA	802
interphase	Control	66594	NA	802
interphase	Control	24182	NA	802
interphase	Control	106198	NA	802
interphase	Control	21451	NA	802
interphase	Control	42771	NA	802
interphase	Control	57900	NA	802
interphase	Control	27018	NA	802
interphase	Control	110266	NA	802
interphase	Control	47615	NA	802
interphase	Control	25725	NA	802
interphase	Control	75364	NA	802
interphase	Control	29693	NA	803
interphase	Control	148217	NA	803
interphase	Control	36902	NA	803
interphase	Control	16624	NA	803
interphase	Control	37611	NA	803
interphase	Control	75551	NA	803
interphase	Control	123168	NA	803
interphase	Control	116777	NA	803
interphase	Control	51247	NA	803
interphase	Control	58437	NA	803
interphase	Control	45255	NA	803
interphase	Control	50729	NA	803
interphase	Control	93941	NA	803
interphase	Control	116680	NA	803
interphase	Control	49716	NA	803
interphase	Control	40057	NA	803
interphase	Control	62069	NA	803
interphase	Control	20025	NA	803
interphase	Control	34295	NA	803
interphase	Control	29447	NA	803
interphase	Control	31754	NA	803
interphase	Control	68799	NA	803
interphase	Control	47196	NA	803
interphase	Control	47864	NA	803
interphase	Control	63087	NA	803
interphase	Control	250241	NA	803
interphase	Control	30275	NA	803
interphase	Control	39093	NA	803
interphase	Control	29849	NA	803
interphase	Control	110599	NA	803
interphase	Control	294286	NA	803
interphase	Control	59351	NA	803
interphase	Control	47574	NA	803
interphase	Control	266774	NA	803
interphase	Control	96383	NA	803
interphase	Control	42367	NA	803
interphase	Control	90181	NA	803
interphase	Control	35205	NA	803
interphase	Control	43104	NA	803
interphase	Control	30716	NA	803
interphase	Control	26339	NA	803
interphase	Control	43082	NA	803
interphase	Control	44086	NA	803
interphase	Control	243836	NA	803
interphase	Control	54814	NA	803
interphase	Control	41403	NA	803
interphase	Control	30488	NA	901
interphase	Control	21865	NA	901
interphase	Control	43858	NA	901
interphase	Control	152200	NA	901
interphase	Control	54268	NA	901
interphase	Control	40052	NA	901
interphase	Control	19686	NA	901
interphase	Control	80783	NA	901
interphase	Control	28747	NA	901
interphase	Control	64715	NA	901
interphase	Control	37314	NA	901
interphase	Control	48961	NA	901
interphase	Control	57083	NA	901
interphase	Control	50517	NA	901
interphase	Control	27373	NA	901
interphase	Control	29568	NA	901
interphase	Control	48794	NA	901
interphase	Control	98266	NA	901
interphase	Control	106975	NA	901
interphase	Control	39694	NA	901
interphase	Control	74025	NA	901
interphase	Control	37630	NA	901
interphase	Control	26470	NA	901
interphase	Control	20728	NA	901
interphase	Control	30910	NA	901
interphase	Control	107775	NA	901
interphase	Control	34896	NA	901
interphase	Control	71337	NA	901
interphase	Control	43059	NA	901
interphase	Control	42398	NA	901
interphase	Control	48937	NA	901
interphase	Control	26436	NA	901
interphase	Control	35291	NA	901
interphase	Control	69720	NA	901
interphase	Control	36676	NA	901
interphase	Control	57953	NA	901
interphase	Control	98491	NA	901
interphase	Control	79023	NA	901
interphase	Control	131823	NA	901
interphase	Control	52438	NA	901
interphase	Control	89844	NA	901
interphase	Control	56628	NA	901
interphase	Control	29668	NA	901
interphase	Control	19620	NA	901
interphase	Control	110793	NA	901
interphase	Control	31652	NA	901
interphase	Control	31002	NA	901
interphase	Control	67448	NA	901
interphase	Control	96812	NA	901
interphase	Control	52435	NA	901
interphase	Control	46433	NA	901
interphase	Control	15528	NA	901
interphase	Control	43412	NA	901
interphase	Control	34573	NA	901
interphase	Control	24064	NA	901
interphase	Control	36363	NA	901
interphase	Control	16997	NA	902
interphase	Control	34545	NA	902
interphase	Control	37635	NA	902
interphase	Control	36747	NA	902
interphase	Control	25618	NA	902
interphase	Control	33979	NA	902
interphase	Control	58010	NA	902
interphase	Control	32309	NA	902
interphase	Control	22164	NA	902
interphase	Control	14783	NA	902
interphase	Control	20304	NA	902
interphase	Control	22929	NA	902
interphase	Control	45628	NA	902
interphase	Control	52001	NA	902
interphase	Control	17019	NA	902
interphase	Control	16089	NA	902
interphase	Control	18308	NA	902
interphase	Control	25741	NA	902
interphase	Control	70978	NA	902
interphase	Control	30200	NA	902
interphase	Control	12912	NA	902
interphase	Control	104654	NA	902
interphase	Control	31672	NA	902
interphase	Control	27191	NA	902
interphase	Control	14888	NA	902
interphase	Control	26635	NA	902
interphase	Control	43377	NA	902
interphase	Control	14662	NA	902
interphase	Control	13718	NA	902
interphase	Control	25346	NA	902
interphase	Control	21639	NA	902
interphase	Control	53059	NA	902
interphase	Control	19559	NA	902
interphase	Control	56055	NA	902
interphase	Control	15035	NA	902
interphase	Control	40881	NA	902
interphase	Control	55254	NA	902
interphase	Control	17281	NA	902
interphase	Control	20367	NA	902
interphase	Control	13111	NA	902
interphase	Control	20550	NA	902
interphase	Control	56386	NA	902
interphase	Control	19200	NA	902
interphase	Control	35562	NA	902
interphase	Control	19150	NA	902
interphase	Control	26031	NA	902
interphase	Control	35402	NA	902
interphase	Control	54824	NA	902
interphase	Control	16793	NA	902
interphase	Control	22625	NA	902
interphase	Control	14469	NA	902
interphase	Control	35685	NA	902
interphase	Control	29762	NA	902
interphase	Control	24400	NA	902
interphase	Control	26661	NA	902
interphase	Control	29346	NA	902
interphase	Control	30244	NA	902
interphase	Control	20770	NA	902
interphase	Control	39923	NA	902
interphase	Control	16707	NA	902
interphase	Control	28337	NA	903
interphase	Control	14050	NA	903
interphase	Control	21639	NA	903
interphase	Control	42037	NA	903
interphase	Control	37792	NA	903
interphase	Control	37202	NA	903
interphase	Control	78807	NA	903
interphase	Control	27823	NA	903
interphase	Control	35887	NA	903
interphase	Control	21155	NA	903
interphase	Control	30967	NA	903
interphase	Control	78273	NA	903
interphase	Control	142718	NA	903
interphase	Control	33916	NA	903
interphase	Control	45434	NA	903
interphase	Control	30817	NA	903
interphase	Control	21118	NA	903
interphase	Control	94525	NA	903
interphase	Control	27994	NA	903
interphase	Control	148079	NA	903
interphase	Control	63766	NA	903
interphase	Control	128388	NA	903
interphase	Control	25567	NA	903
interphase	Control	24877	NA	903
interphase	Control	24328	NA	903
interphase	Control	46274	NA	903
interphase	Control	57164	NA	903
interphase	Control	23050	NA	903
interphase	Control	52178	NA	903
interphase	Control	36345	NA	903
interphase	Control	44957	NA	903
interphase	Control	42052	NA	903
interphase	Control	28736	NA	903
interphase	Control	27252	NA	903
interphase	Control	35592	NA	903
interphase	Control	29049	NA	903
interphase	Control	17864	NA	903
interphase	Control	89983	NA	903
interphase	Control	36282	NA	903
interphase	Control	24213	NA	903
interphase	Control	61994	NA	903
interphase	Control	22281	NA	903
interphase	Control	23243	NA	903
interphase	Control	25720	NA	903
interphase	Control	36388	NA	903
interphase	Control	36535	NA	903
interphase	Control	23589	NA	903
interphase	Control	35232	NA	903
interphase	Control	55575	NA	903
interphase	Control	15414	NA	903
interphase	Control	126766	NA	903
interphase	Control	35180	NA	903
interphase	Control	41891	NA	904
interphase	Control	38183	NA	904
interphase	Control	34534	NA	904
interphase	Control	34577	NA	904
interphase	Control	52288	NA	904
interphase	Control	49582	NA	904
interphase	Control	81827	NA	904
interphase	Control	135888	NA	904
interphase	Control	56406	NA	904
interphase	Control	205402	NA	904
interphase	Control	166945	NA	904
interphase	Control	37202	NA	904
interphase	Control	50075	NA	904
interphase	Control	38681	NA	904
interphase	Control	46541	NA	904
interphase	Control	35872	NA	904
interphase	Control	43189	NA	904
interphase	Control	33472	NA	904
interphase	Control	31521	NA	904
interphase	Control	53962	NA	904
interphase	Control	23921	NA	904
interphase	Control	22006	NA	904
interphase	Control	34468	NA	904
interphase	Control	31465	NA	904
interphase	Control	37807	NA	904
interphase	Control	81212	NA	904
interphase	Control	38766	NA	904
interphase	Control	59758	NA	904
interphase	Control	127460	NA	904
interphase	Control	97229	NA	904
interphase	Control	47677	NA	904
interphase	Control	185231	NA	904
interphase	Control	30893	NA	904
interphase	Control	31625	NA	904
interphase	Control	194100	NA	904
interphase	Control	91131	NA	904
interphase	Control	56367	NA	904
interphase	Control	28603	NA	904
interphase	Control	165330	NA	904
interphase	Control	43754	NA	904
interphase	Control	50997	NA	904
interphase	Control	53957	NA	904
interphase	Control	121395	NA	904
interphase	Control	74705	NA	904
interphase	Control	52494	NA	904
interphase	Control	17698	NA	904
interphase	Control	27324	NA	904
interphase	Control	57581	NA	1001
interphase	Control	45786	NA	1001
interphase	Control	49908	NA	1001
interphase	Control	65496	NA	1001
interphase	Control	56410	NA	1001
interphase	Control	43221	NA	1001
interphase	Control	43673	NA	1001
interphase	Control	56243	NA	1001
interphase	Control	34168	NA	1001
interphase	Control	34373	NA	1001
interphase	Control	46322	NA	1001
interphase	Control	33690	NA	1001
interphase	Control	32747	NA	1001
interphase	Control	71929	NA	1001
interphase	Control	50921	NA	1001
interphase	Control	55840	NA	1001
interphase	Control	40445	NA	1001
interphase	Control	53736	NA	1001
interphase	Control	74947	NA	1001
interphase	Control	62191	NA	1001
interphase	Control	31381	NA	1001
interphase	Control	33527	NA	1001
interphase	Control	43188	NA	1001
interphase	Control	33839	NA	1001
interphase	Control	38648	NA	1001
interphase	Control	36402	NA	1002
interphase	Control	71845	NA	1002
interphase	Control	72396	NA	1002
interphase	Control	22461	NA	1002
interphase	Control	91703	NA	1002
interphase	Control	47671	NA	1002
interphase	Control	106448	NA	1002
interphase	Control	57117	NA	1002
interphase	Control	32228	NA	1002
interphase	Control	30524	NA	1002
interphase	Control	76104	NA	1002
interphase	Control	61455	NA	1002
interphase	Control	36126	NA	1002
interphase	Control	40812	NA	1002
interphase	Control	73046	NA	1002
interphase	Control	183113	NA	1002
interphase	Control	24784	NA	1002
interphase	Control	65175	NA	1002
interphase	Control	53200	NA	1002
interphase	Control	38764	NA	1002
interphase	Control	79635	NA	1002
interphase	Control	123710	NA	1002
interphase	Control	65102	NA	1002
interphase	Control	25599	NA	1002
interphase	Control	28347	NA	1002
interphase	Control	41305	NA	1002
interphase	Control	40020	NA	1002
interphase	Control	37108	NA	1002
interphase	Control	38824	NA	1002
interphase	Control	88683	NA	1002
interphase	Control	71760	NA	1002
interphase	Control	69837	NA	1002
interphase	Control	484937	NA	1002
interphase	Control	24123	NA	1002
interphase	Control	60040	NA	1002
interphase	Control	76541	NA	1002
interphase	Control	88352	NA	1002
interphase	Control	79494	NA	1002
interphase	Control	105475	NA	1002
interphase	Control	33773	NA	1002
interphase	Control	102813	NA	1002
interphase	Control	109665	NA	1002
interphase	Control	147781	NA	1002
interphase	Control	31426	NA	1002
interphase	Control	72738	NA	1002
interphase	Control	51490	NA	1002
interphase	Control	146924	NA	1002
interphase	Control	43576	NA	1002
interphase	Control	89652	NA	1002
interphase	Control	123185	NA	1002
interphase	Control	51802	NA	1002
interphase	Control	54124	NA	1002
interphase	Control	71884	NA	1002
interphase	Control	112451	NA	1002
interphase	Control	63102	NA	1002
interphase	Control	155097	NA	1002
interphase	Control	23068	NA	1002
interphase	Control	90287	NA	1002
interphase	Control	63402	NA	1002
interphase	Control	33207	NA	1002
interphase	Control	64174	NA	1002
interphase	Control	50023	NA	1002
interphase	Control	40210	NA	1002
interphase	Control	24637	NA	1002
interphase	Control	33658	NA	1002
interphase	Control	40319	NA	1002
interphase	Control	40297	NA	1002
interphase	Control	23877	NA	1002
interphase	Control	53722	NA	1002
interphase	Control	38385	NA	1002
interphase	Control	24646	NA	1002
interphase	Control	9911	NA	1002
interphase	Control	28609	NA	1003
interphase	Control	95229	NA	1003
interphase	Control	41355	NA	1003
interphase	Control	103419	NA	1003
interphase	Control	184583	NA	1003
interphase	Control	374753	NA	1003
interphase	Control	53496	NA	1003
interphase	Control	33552	NA	1003
interphase	Control	104764	NA	1003
interphase	Control	115118	NA	1003
interphase	Control	336708	NA	1003
interphase	Control	46390	NA	1003
interphase	Control	47042	NA	1003
interphase	Control	38732	NA	1003
interphase	Control	65480	NA	1003
interphase	Control	71241	NA	1003
interphase	Control	27208	NA	1003
interphase	Control	231735	NA	1003
interphase	Control	39798	NA	1003
interphase	Control	55948	NA	1003
interphase	Control	85949	NA	1003
interphase	Control	49776	NA	1003
interphase	Control	98061	NA	1003
interphase	Control	54220	NA	1003
interphase	Control	139078	NA	1003
interphase	Control	581573	NA	1003
interphase	Control	177928	NA	1003
interphase	Control	107471	NA	1003
interphase	Control	115035	NA	1003
interphase	Control	54025	NA	1003
interphase	Control	76673	NA	1003
interphase	Control	31230	NA	1003
interphase	Control	51292	NA	1003
interphase	Control	65538	NA	1003
interphase	Control	44567	NA	1003
interphase	Control	111470	NA	1003
interphase	Control	41046	NA	1003
interphase	Control	148760	NA	1003
interphase	Control	176430	NA	1003
interphase	Control	56415	NA	1003
interphase	Control	75132	NA	1003
interphase	Control	57390	NA	1101
interphase	Control	76129	NA	1101
interphase	Control	68857	NA	1101
interphase	Control	24798	NA	1101
interphase	Control	100017	NA	1101
interphase	Control	27445	NA	1101
interphase	Control	67615	NA	1101
interphase	Control	73150	NA	1101
interphase	Control	44142	NA	1101
interphase	Control	30790	NA	1101
interphase	Control	43950	NA	1101
interphase	Control	34713	NA	1101
interphase	Control	70460	NA	1101
interphase	Control	98636	NA	1101
interphase	Control	96295	NA	1101
interphase	Control	41579	NA	1101
interphase	Control	23422	NA	1101
interphase	Control	71835	NA	1101
interphase	Control	226263	NA	1101
interphase	Control	18348	NA	1101
interphase	Control	192488	NA	1101
interphase	Control	117974	NA	1101
interphase	Control	94236	NA	1101
interphase	Control	132273	NA	1101
interphase	Control	132860	NA	1101
interphase	Control	34886	NA	1101
interphase	Control	95417	NA	1101
interphase	Control	85386	NA	1101
interphase	Control	103722	NA	1101
interphase	Control	34631	NA	1101
interphase	Control	268198	NA	1101
interphase	Control	65615	NA	1101
interphase	Control	76865	NA	1101
interphase	Control	27535	NA	1101
interphase	Control	33893	NA	1102
interphase	Control	39995	NA	1102
interphase	Control	29645	NA	1102
interphase	Control	22733	NA	1102
interphase	Control	49147	NA	1102
interphase	Control	44561	NA	1102
interphase	Control	41453	NA	1102
interphase	Control	32728	NA	1102
interphase	Control	37225	NA	1102
interphase	Control	35436	NA	1102
interphase	Control	28214	NA	1102
interphase	Control	41487	NA	1102
interphase	Control	34687	NA	1102
interphase	Control	52750	NA	1102
interphase	Control	27233	NA	1102
interphase	Control	38005	NA	1102
interphase	Control	38820	NA	1102
interphase	Control	44873	NA	1102
interphase	Control	51236	NA	1102
interphase	Control	23346	NA	1103
interphase	Control	27897	NA	1103
interphase	Control	36071	NA	1103
interphase	Control	28398	NA	1103
interphase	Control	37455	NA	1103
interphase	Control	51328	NA	1103
interphase	Control	18791	NA	1103
interphase	Control	31012	NA	1103
interphase	Control	47204	NA	1103
interphase	Control	53863	NA	1103
interphase	Control	49776	NA	1103
interphase	Control	17255	NA	1103
interphase	Control	37610	NA	1103
interphase	Control	46035	NA	1103
interphase	Control	42965	NA	1103
interphase	Control	21673	NA	1103
interphase	Control	50541	NA	1103
interphase	Control	34370	NA	1103
interphase	Control	32501	NA	1103
interphase	Control	23942	NA	1103
interphase	Control	27337	NA	1103
interphase	Control	28852	NA	1103
interphase	Control	24438	NA	1103
interphase	Control	37995	NA	1103
interphase	Control	28174	NA	1103
interphase	Control	41635	NA	1103
interphase	Control	24762	NA	1103
interphase	Control	34448	NA	1103
interphase	Control	27687	NA	1103
interphase	Control	24075	NA	1103
interphase	Control	44818	NA	1103
interphase	Control	23732	NA	1103
interphase	Control	35430	NA	1201
interphase	Control	32188	NA	1201
interphase	Control	53227	NA	1201
interphase	Control	31314	NA	1201
interphase	Control	51550	NA	1201
interphase	Control	11364	NA	1201
interphase	Control	53793	NA	1201
interphase	Control	23708	NA	1201
interphase	Control	63867	NA	1201
interphase	Control	127497	NA	1201
interphase	Control	50589	NA	1201
interphase	Control	75984	NA	1201
interphase	Control	25888	NA	1201
interphase	Control	39406	NA	1201
interphase	Control	20118	NA	1201
interphase	Control	172625	NA	1201
interphase	Control	40567	NA	1201
interphase	Control	28976	NA	1201
interphase	Control	45499	NA	1201
interphase	Control	96202	NA	1201
interphase	Control	32298	NA	1201
interphase	Control	129334	NA	1201
interphase	Control	243506	NA	1201
interphase	Control	14981	NA	1201
interphase	Control	16052	NA	1201
interphase	Control	44747	NA	1201
interphase	Control	142961	NA	1201
interphase	Control	48759	NA	1201
interphase	Control	88005	NA	1201
interphase	Control	91985	NA	1201
interphase	Control	44707	NA	1201
interphase	Control	62570	NA	1201
interphase	Control	33546	NA	1201
interphase	Control	40432	NA	1201
interphase	Control	23943	NA	1201
interphase	Control	36435	NA	1201
interphase	Control	75396	NA	1201
interphase	Control	31697	NA	1201
interphase	Control	44927	NA	1201
interphase	Control	35532	NA	1201
interphase	Control	54686	NA	1201
interphase	Control	58170	NA	1201
interphase	Control	59148	NA	1201
interphase	Control	138940	NA	1201
interphase	Control	101467	NA	1201
interphase	Control	151089	NA	1201
interphase	Control	38474	NA	1201
interphase	Control	51340	NA	1201
interphase	Control	27199	NA	1201
interphase	Control	33765	NA	1202
interphase	Control	41730	NA	1202
interphase	Control	44897	NA	1202
interphase	Control	60598	NA	1202
interphase	Control	71561	NA	1202
interphase	Control	26342	NA	1202
interphase	Control	41480	NA	1202
interphase	Control	27161	NA	1202
interphase	Control	48041	NA	1202
interphase	Control	41140	NA	1202
interphase	Control	52369	NA	1202
interphase	Control	77553	NA	1202
interphase	Control	86456	NA	1202
interphase	Control	68701	NA	1202
interphase	Control	137120	NA	1202
interphase	Control	69413	NA	1202
interphase	Control	40029	NA	1202
interphase	Control	27043	NA	1202
interphase	Control	37137	NA	1202
interphase	Control	58214	NA	1202
interphase	Control	33573	NA	1202
interphase	Control	194832	NA	1202
interphase	Control	52203	NA	1202
interphase	Control	52899	NA	1202
interphase	Control	55879	NA	1202
interphase	Control	38661	NA	1202
interphase	Control	19523	NA	1202
interphase	Control	70948	NA	1202
interphase	Control	40907	NA	1202
interphase	Control	29266	NA	1202
interphase	Control	36134	NA	1202
interphase	Control	19615	NA	1202
interphase	Control	71939	NA	1202
interphase	Control	39445	NA	1202
interphase	Control	43199	NA	1202
interphase	Control	39303	NA	1202
interphase	Control	17514	NA	1202
interphase	Control	15568	NA	1202
interphase	Control	77939	NA	1202
interphase	Control	91205	NA	1202
interphase	Control	177675	NA	1202
interphase	Control	194370	NA	1202
interphase	Control	67026	NA	1202
interphase	Control	64302	NA	1202
interphase	Control	52985	NA	1202
interphase	Control	36219	NA	1202
interphase	Control	42186	NA	1202
interphase	Control	38735	NA	1202
interphase	Control	18521	NA	1202
interphase	Control	94834	NA	1202
interphase	Control	84664	NA	1202
interphase	Control	64338	NA	1202
interphase	Control	34936	NA	1202
interphase	Control	101500	NA	1202
interphase	Control	40929	NA	1202
interphase	Control	22056	NA	1202
interphase	Control	47505	NA	1202
interphase	Control	70670	NA	1202
interphase	Control	34215	NA	1202
interphase	Control	32220	NA	1202
interphase	Control	29861	NA	1202
interphase	Control	106747	NA	1203
interphase	Control	49796	NA	1203
interphase	Control	62407	NA	1203
interphase	Control	34146	NA	1203
interphase	Control	74874	NA	1203
interphase	Control	37222	NA	1203
interphase	Control	37178	NA	1203
interphase	Control	40080	NA	1203
interphase	Control	154937	NA	1203
interphase	Control	56884	NA	1203
interphase	Control	68349	NA	1203
interphase	Control	59439	NA	1203
interphase	Control	47304	NA	1203
interphase	Control	37867	NA	1203
interphase	Control	68861	NA	1203
interphase	Control	57349	NA	1203
interphase	Control	63058	NA	1203
interphase	Control	93159	NA	1203
interphase	Control	47936	NA	1203
interphase	Control	272731	NA	1203
interphase	Control	65947	NA	1203
interphase	Control	57895	NA	1203
interphase	Control	63484	NA	1203
interphase	Control	30247	NA	1203
interphase	Control	47771	NA	1203
interphase	Control	194559	NA	1203
interphase	Control	38237	NA	1203
interphase	Control	64740	NA	1203
interphase	Control	135344	NA	1203
interphase	Control	51730	NA	1203
interphase	Control	64489	NA	1203
interphase	Control	41008	NA	1203
interphase	Control	128181	NA	1203
interphase	Control	42843	NA	1203
interphase	Control	33844	NA	1203
interphase	Control	108980	NA	1203
interphase	Control	105624	NA	1203
interphase	Control	39460	NA	1203
interphase	Control	39625	NA	1203
interphase	Control	154179	NA	1203
interphase	Control	44218	NA	1203
interphase	Control	49667	NA	1203
interphase	Control	39656	NA	1203
interphase	Control	50506	NA	1203
interphase	Control	166514	NA	1203
interphase	Control	33765	NA	1203
interphase	Control	50927	NA	1203
interphase	Control	32898	NA	1203
interphase	Control	110600	NA	1203
interphase	Control	110025	NA	1203
interphase	Control	30614	NA	1203
interphase	Control	100265	NA	1203
interphase	Control	43202	NA	1203
interphase	Control	43729	NA	1203
interphase	Control	65181	NA	1203
interphase	Control	82075	NA	1203
interphase	Control	72821	NA	1203
interphase	Control	45646	NA	1203
interphase	Control	102932	NA	1203
interphase	Control	107759	NA	1203
interphase	Control	87188	NA	1203
interphase	Control	47230	NA	1203
interphase	Control	136412	NA	1203
interphase	Control	89992	NA	1203
interphase	Control	26496	NA	1203
interphase	Control	119023	NA	1203
interphase	Control	17368	NA	1203
interphase	Control	51089	NA	1203
interphase	Control	53862	NA	1203
interphase	Control	85922	NA	1203
interphase	Control	39357	NA	1203
interphase	Control	47400	NA	1203
interphase	Control	20512	NA	1203
interphase	Control	34687	NA	1301
interphase	Control	56070	NA	1301
interphase	Control	68920	NA	1301
interphase	Control	530184	NA	1301
interphase	Control	43516	NA	1301
interphase	Control	62562	NA	1301
interphase	Control	46276	NA	1301
interphase	Control	78000	NA	1301
interphase	Control	70802	NA	1301
interphase	Control	53984	NA	1301
interphase	Control	38554	NA	1301
interphase	Control	203800	NA	1301
interphase	Control	58046	NA	1301
interphase	Control	66453	NA	1301
interphase	Control	288083	NA	1301
interphase	Control	119212	NA	1301
interphase	Control	37059	NA	1301
interphase	Control	304119	NA	1301
interphase	Control	46303	NA	1301
interphase	Control	217665	NA	1301
interphase	Control	233389	NA	1301
interphase	Control	128609	NA	1301
interphase	Control	124601	NA	1301
interphase	Control	132747	NA	1301
interphase	Control	59443	NA	1301
interphase	Control	126501	NA	1301
interphase	Control	367306	NA	1301
interphase	Control	74577	NA	1301
interphase	Control	50772	NA	1301
interphase	Control	65550	NA	1301
interphase	Control	54951	NA	1301
interphase	Control	49290	NA	1301
interphase	Control	75031	NA	1301
interphase	Control	74133	NA	1301
interphase	Control	47047	NA	1301
interphase	Control	61095	NA	1301
interphase	Control	93293	NA	1301
interphase	Control	255309	NA	1301
interphase	Control	91426	NA	1301
interphase	Control	144203	NA	1301
interphase	Control	133801	NA	1301
interphase	Control	54512	NA	1301
interphase	Control	110394	NA	1301
interphase	Control	51295	NA	1301
interphase	Control	267888	NA	1301
interphase	Control	79314	NA	1301
interphase	Control	66287	NA	1301
interphase	Control	53281	NA	1301
interphase	Control	185083	NA	1301
interphase	Control	68088	NA	1301
interphase	Control	37504	NA	1301
interphase	Control	82216	NA	1301
interphase	Control	44281	NA	1301
interphase	Control	95924	NA	1301
interphase	Control	42557	NA	1301
interphase	Control	65152	NA	1301
interphase	Control	121883	NA	1301
interphase	Control	161785	NA	1301
interphase	Control	141360	NA	1301
interphase	Control	103149	NA	1301
interphase	Control	86016	NA	1301
interphase	Control	21207	NA	1401
interphase	Control	32059	NA	1401
interphase	Control	18318	NA	1401
interphase	Control	19813	NA	1401
interphase	Control	94034	NA	1401
interphase	Control	14550	NA	1401
interphase	Control	45323	NA	1401
interphase	Control	32960	NA	1401
interphase	Control	20353	NA	1401
interphase	Control	103932	NA	1401
interphase	Control	24657	NA	1401
interphase	Control	20550	NA	1401
interphase	Control	67553	NA	1401
interphase	Control	22453	NA	1401
interphase	Control	37946	NA	1401
interphase	Control	30806	NA	1401
interphase	Control	59421	NA	1401
interphase	Control	15855	NA	1401
interphase	Control	42998	NA	1401
interphase	Control	27730	NA	1401
interphase	Control	22583	NA	1401
interphase	Control	89362	NA	1401
interphase	Control	91248	NA	1401
interphase	Control	32398	NA	1401
interphase	Control	18701	NA	1401
interphase	Control	93709	NA	1401
interphase	Control	43736	NA	1401
interphase	Control	56920	NA	1401
interphase	Control	97567	NA	1401
interphase	Control	154598	NA	1401
interphase	Control	34159	NA	1401
interphase	Control	51107	NA	1401
interphase	Control	27230	NA	1401
interphase	Control	44716	NA	1401
interphase	Control	82591	NA	1401
interphase	Control	29297	NA	1401
interphase	Control	49668	NA	1401
interphase	Control	22737	NA	1401
interphase	Control	26036	NA	1401
interphase	Control	27554	NA	1401
interphase	Control	51502	NA	1401
interphase	Control	243937	NA	1401
interphase	Control	25614	NA	1401
interphase	Control	18617	NA	1401
interphase	Control	29937	NA	1401
interphase	Control	99491	NA	1401
interphase	Control	28122	NA	1401
interphase	Control	23979	NA	1401
interphase	Control	35386	NA	1401
interphase	Control	28412	NA	1401
interphase	Control	31542	NA	1401
interphase	Control	43471	NA	1401
interphase	Control	82558	NA	1401
interphase	Control	34404	NA	1401
interphase	Control	28684	NA	1401
interphase	Control	43029	NA	1402
interphase	Control	48761	NA	1402
interphase	Control	68833	NA	1402
interphase	Control	32182	NA	1402
interphase	Control	34303	NA	1402
interphase	Control	40609	NA	1402
interphase	Control	38900	NA	1402
interphase	Control	108637	NA	1402
interphase	Control	35523	NA	1402
interphase	Control	211276	NA	1402
interphase	Control	57323	NA	1402
interphase	Control	83230	NA	1402
interphase	Control	216431	NA	1402
interphase	Control	23102	NA	1402
interphase	Control	37269	NA	1402
interphase	Control	44543	NA	1402
interphase	Control	206721	NA	1402
interphase	Control	44036	NA	1402
interphase	Control	29358	NA	1402
interphase	Control	133563	NA	1402
interphase	Control	173168	NA	1402
interphase	Control	30324	NA	1402
interphase	Control	132536	NA	1402
interphase	Control	31061	NA	1402
interphase	Control	26641	NA	1402
interphase	Control	243140	NA	1402
interphase	Control	30097	NA	1402
interphase	Control	116729	NA	1402
interphase	Control	23417	NA	1402
interphase	Control	84580	NA	1402
interphase	Control	29505	NA	1402
interphase	Control	32830	NA	1402
interphase	Control	57063	NA	1402
interphase	Control	21414	NA	1402
interphase	Control	51292	NA	1402
interphase	Control	41786	NA	1402
interphase	Control	60579	NA	1402
interphase	Control	25351	NA	1402
interphase	Control	30966	NA	1402
interphase	Control	95800	NA	1402
interphase	Control	17800	NA	1402
interphase	Control	24907	NA	1402
interphase	Control	77373	NA	1403
interphase	Control	25113	NA	1403
interphase	Control	60247	NA	1403
interphase	Control	25876	NA	1403
interphase	Control	94801	NA	1403
interphase	Control	42910	NA	1403
interphase	Control	82694	NA	1403
interphase	Control	49950	NA	1403
interphase	Control	33666	NA	1403
interphase	Control	179687	NA	1403
interphase	Control	62217	NA	1403
interphase	Control	68886	NA	1403
interphase	Control	59279	NA	1403
interphase	Control	264210	NA	1403
interphase	Control	29730	NA	1403
interphase	Control	71962	NA	1403
interphase	Control	24674	NA	1403
interphase	Control	100052	NA	1403
interphase	Control	184648	NA	1403
interphase	Control	650464	NA	1403
interphase	Control	37416	NA	1403
interphase	Control	69174	NA	1403
interphase	Control	63693	NA	1403
interphase	Control	237775	NA	1403
interphase	Control	175757	NA	1403
interphase	Control	45092	NA	1403
interphase	Control	79130	NA	1403
interphase	Control	109837	NA	1403
interphase	Control	42699	NA	1403
interphase	Control	45953	NA	1403
interphase	Control	80096	NA	1403
interphase	Control	56454	NA	1403
interphase	Control	51884	NA	1403
interphase	Control	103859	NA	1403
interphase	Control	25903	NA	1403
interphase	Control	22376	NA	1403
interphase	Control	96461	NA	1403
interphase	Control	70802	NA	1403
interphase	Control	182863	NA	1403
interphase	Control	51714	NA	1403
interphase	Control	39318	NA	1403
interphase	Control	61578	NA	1403
interphase	Control	533695	NA	1403
interphase	Control	48103	NA	1403
interphase	Control	163335	NA	1403
interphase	Control	84175	NA	1403
interphase	Control	116138	NA	1403
interphase	Control	58665	NA	1403
interphase	Control	78041	NA	1403
interphase	Control	552205	NA	1403
interphase	Control	241188	NA	1403
interphase	Control	165187	NA	1403
interphase	Control	47422	NA	1403
interphase	Control	42589	NA	1403
interphase	Control	200207	NA	1403
interphase	Control	421476	NA	1403
interphase	Control	29208	NA	1403
interphase	Control	28299	NA	1403
interphase	Control	39249	NA	1403
interphase	Control	49202	NA	1403
interphase	Control	808757	NA	1403
interphase	Control	26278	NA	1403
interphase	Control	134362	NA	1403
interphase	Control	171388	NA	1403
interphase	Control	119650	NA	1403
interphase	Control	116926	NA	1403
interphase	Control	30362	NA	1403
interphase	Control	89670	NA	1403
interphase	Control	32610	NA	1403
interphase	Control	44751	NA	1403
interphase	Control	46363	NA	1403
interphase	Control	249292	NA	1403
interphase	Control	149693	NA	1403
interphase	Control	35662	NA	1403
interphase	Control	164699	NA	1403
interphase	Control	46341	NA	1403
interphase	Control	70002	NA	1403
interphase	Control	59207	NA	1403
interphase	Control	82259	NA	1403
interphase	Control	19398	NA	1403
interphase	Control	202219	NA	1403
interphase	Control	54919	NA	1403
interphase	Control	187389	NA	1403
interphase	Control	26635	NA	1403
interphase	Control	113384	NA	1403
interphase	Control	51697	NA	1501
interphase	Control	39522	NA	1501
interphase	Control	70858	NA	1501
interphase	Control	25936	NA	1501
interphase	Control	37246	NA	1501
interphase	Control	44176	NA	1501
interphase	Control	36774	NA	1501
interphase	Control	95519	NA	1501
interphase	Control	26593	NA	1501
interphase	Control	142916	NA	1501
interphase	Control	84983	NA	1501
interphase	Control	24117	NA	1501
interphase	Control	35329	NA	1501
interphase	Control	117935	NA	1501
interphase	Control	39918	NA	1501
interphase	Control	22478	NA	1501
interphase	Control	65241	NA	1501
interphase	Control	61047	NA	1501
interphase	Control	72360	NA	1501
interphase	Control	54358	NA	1501
interphase	Control	61826	NA	1501
interphase	Control	87295	NA	1501
interphase	Control	22319	NA	1501
interphase	Control	20200	NA	1501
interphase	Control	43757	NA	1501
interphase	Control	57993	NA	1501
interphase	Control	23038	NA	1501
interphase	Control	42018	NA	1501
interphase	Control	53573	NA	1501
interphase	Control	165518	NA	1501
interphase	Control	44244	NA	1501
interphase	Control	50325	NA	1501
interphase	Control	73669	NA	1501
interphase	Control	47056	NA	1501
interphase	Control	228700	NA	1501
interphase	Control	94106	NA	1501
interphase	Control	27210	NA	1501
interphase	Control	44193	NA	1501
interphase	Control	65643	NA	1501
interphase	Control	47955	NA	1501
interphase	Control	36166	NA	1501
interphase	Control	72977	NA	1501
interphase	Control	26847	NA	1501
interphase	Control	68808	NA	1501
interphase	Control	55336	NA	1501
interphase	Control	30546	NA	1501
interphase	Control	77439	NA	1501
interphase	Control	56023	NA	1501
interphase	Control	46083	NA	1501
interphase	Control	51936	NA	1501
interphase	Control	55521	NA	1501
interphase	Control	58191	NA	1501
interphase	Control	74641	NA	1501
interphase	Control	35193	NA	1501
interphase	Control	44806	NA	1501
interphase	Control	28516	NA	1501
interphase	Control	83752	NA	1501
interphase	Control	44431	NA	1501
interphase	Control	19982	NA	1501
interphase	Control	21567	NA	1501
interphase	Control	40524	NA	1501
interphase	Control	33577	NA	1501
interphase	Control	61140	NA	1501
interphase	Control	41245	NA	1501
interphase	Control	34316	NA	1502
interphase	Control	56822	NA	1502
interphase	Control	48917	NA	1502
interphase	Control	39743	NA	1502
interphase	Control	33692	NA	1502
interphase	Control	74004	NA	1502
interphase	Control	58402	NA	1502
interphase	Control	52187	NA	1502
interphase	Control	56719	NA	1502
interphase	Control	118483	NA	1502
interphase	Control	92588	NA	1502
interphase	Control	25444	NA	1502
interphase	Control	25421	NA	1502
interphase	Control	61452	NA	1502
interphase	Control	64949	NA	1502
interphase	Control	67772	NA	1502
interphase	Control	58299	NA	1502
interphase	Control	25132	NA	1502
interphase	Control	78610	NA	1502
interphase	Control	31513	NA	1502
interphase	Control	30250	NA	1502
interphase	Control	161582	NA	1502
interphase	Control	27943	NA	1502
interphase	Control	119074	NA	1502
interphase	Control	63760	NA	1502
interphase	Control	50029	NA	1502
interphase	Control	37451	NA	1502
interphase	Control	65345	NA	1502
interphase	Control	80514	NA	1502
interphase	Control	33031	NA	1502
interphase	Control	93946	NA	1502
interphase	Control	41280	NA	1502
interphase	Control	70331	NA	1502
interphase	Control	58413	NA	1502
interphase	Control	30116	NA	1502
interphase	Control	39497	NA	1502
interphase	Control	148273	NA	1502
interphase	Control	25215	NA	1502
interphase	Control	232429	NA	1502
interphase	Control	39245	NA	1502
interphase	Control	48087	NA	1502
interphase	Control	92398	NA	1502
interphase	Control	47561	NA	1502
interphase	Control	27052	NA	1502
interphase	Control	24830	NA	1502
interphase	Control	38800	NA	1502
interphase	Control	77094	NA	1502
interphase	Control	35963	NA	1502
interphase	Control	31481	NA	1502
interphase	Control	99537	NA	1503
interphase	Control	65711	NA	1503
interphase	Control	135153	NA	1503
interphase	Control	76422	NA	1503
interphase	Control	131565	NA	1503
interphase	Control	45743	NA	1503
interphase	Control	44787	NA	1503
interphase	Control	36866	NA	1503
interphase	Control	28754	NA	1503
interphase	Control	182556	NA	1503
interphase	Control	62777	NA	1503
interphase	Control	145749	NA	1503
interphase	Control	61495	NA	1503
interphase	Control	68418	NA	1503
interphase	Control	100892	NA	1503
interphase	Control	49903	NA	1503
interphase	Control	162520	NA	1503
interphase	Control	61315	NA	1503
interphase	Control	40017	NA	1503
interphase	Control	102525	NA	1503
interphase	Control	53926	NA	1503
interphase	Control	69392	NA	1503
interphase	Control	80082	NA	1503
interphase	Control	103180	NA	1503
interphase	Control	64581	NA	1503
interphase	Control	65817	NA	1503
interphase	Control	65858	NA	1503
interphase	Control	33792	NA	1503
interphase	Control	46427	NA	1503
interphase	Control	203705	NA	1503
interphase	Control	27214	NA	1503
interphase	Control	137332	NA	1503
interphase	Control	110738	NA	1503
interphase	Control	83232	NA	1503
interphase	Control	37062	NA	1503
interphase	Control	24355	NA	1503
interphase	Control	247619	NA	1503
interphase	Control	139669	NA	1503
interphase	Control	132775	NA	1503
interphase	Control	101874	NA	1503
interphase	Control	55754	NA	1503
interphase	Control	105859	NA	1503
interphase	Control	38363	NA	1503
interphase	Control	45571	NA	1503
interphase	Control	39688	NA	1503
interphase	Control	54629	NA	1503
interphase	Control	47947	NA	1503
interphase	Control	51939	NA	1503
interphase	Control	98934	NA	1503
interphase	Control	52300	NA	1503
interphase	Control	60554	NA	1503
interphase	Control	117251	NA	1503
interphase	Control	23748	NA	1504
interphase	Control	31025	NA	1504
interphase	Control	53371	NA	1504
interphase	Control	42306	NA	1504
interphase	Control	52892	NA	1504
interphase	Control	81047	NA	1504
interphase	Control	22871	NA	1504
interphase	Control	63406	NA	1504
interphase	Control	36427	NA	1504
interphase	Control	169240	NA	1504
interphase	Control	26820	NA	1504
interphase	Control	192343	NA	1504
interphase	Control	31100	NA	1504
interphase	Control	54364	NA	1504
interphase	Control	63291	NA	1504
interphase	Control	34959	NA	1504
interphase	Control	23461	NA	1504
interphase	Control	137059	NA	1504
interphase	Control	100205	NA	1504
interphase	Control	31661	NA	1504
interphase	Control	41756	NA	1504
interphase	Control	267064	NA	1504
interphase	Control	20961	NA	1504
interphase	Control	77026	NA	1504
interphase	Control	43354	NA	1504
interphase	Control	34532	NA	1504
interphase	Control	41074	NA	1504
interphase	Control	31623	NA	1504
interphase	Control	46302	NA	1504
interphase	Control	66633	NA	1504
interphase	Control	100734	NA	1504
interphase	Control	29395	NA	1504
interphase	Control	32899	NA	1504
interphase	Control	37578	NA	1504
interphase	Control	43967	NA	1504
interphase	Control	84124	NA	1504
interphase	Control	25956	NA	1504
interphase	Control	40461	NA	1504
interphase	Control	24068	NA	1504
interphase	Control	27091	NA	1504
interphase	Control	48853	NA	1504
interphase	Control	13575	NA	1504
interphase	Control	36802	NA	1504
interphase	Control	28123	NA	1504
interphase	Control	21924	NA	1504
interphase	Control	33625	NA	1504
interphase	Control	118086	NA	1504
interphase	Control	45524	NA	1504
interphase	Control	72244	NA	1504
interphase	Control	24637	NA	1504
interphase	Control	94196	NA	1601
interphase	Control	26781	NA	1601
interphase	Control	44942	NA	1601
interphase	Control	20469	NA	1601
interphase	Control	68464	NA	1601
interphase	Control	40242	NA	1601
interphase	Control	95606	NA	1601
interphase	Control	97553	NA	1601
interphase	Control	87491	NA	1601
interphase	Control	67797	NA	1601
interphase	Control	51987	NA	1601
interphase	Control	60591	NA	1601
interphase	Control	222130	NA	1601
interphase	Control	31928	NA	1601
interphase	Control	69431	NA	1601
interphase	Control	107595	NA	1601
interphase	Control	66980	NA	1601
interphase	Control	56257	NA	1601
interphase	Control	54132	NA	1601
interphase	Control	60033	NA	1601
interphase	Control	66960	NA	1601
interphase	Control	105573	NA	1601
interphase	Control	25945	NA	1601
interphase	Control	46383	NA	1601
interphase	Control	164000	NA	1601
interphase	Control	181180	NA	1601
interphase	Control	71088	NA	1601
interphase	Control	173996	NA	1601
interphase	Control	52945	NA	1601
interphase	Control	89046	NA	1601
interphase	Control	43196	NA	1601
interphase	Control	32068	NA	1601
interphase	Control	57207	NA	1601
interphase	Control	132381	NA	1601
interphase	Control	58713	NA	1601
interphase	Control	85664	NA	1601
interphase	Control	106636	NA	1601
interphase	Control	42099	NA	1601
interphase	Control	40881	NA	1601
interphase	Control	185879	NA	1601
interphase	Control	72033	NA	1601
interphase	Control	36113	NA	1601
interphase	Control	91680	NA	1601
interphase	Control	163880	NA	1601
interphase	Control	77767	NA	1601
interphase	Control	61239	NA	1601
interphase	Control	59855	NA	1601
interphase	Control	119374	NA	1601
interphase	Control	99483	NA	1601
interphase	Control	54134	NA	1601
interphase	Control	59120	NA	1601
interphase	Control	60895	NA	1601
interphase	Control	32449	NA	1601
interphase	Control	102241	NA	1601
interphase	Control	35866	NA	1601
interphase	Control	111963	NA	1601
interphase	Control	87382	NA	1601
interphase	Control	45861	NA	1601
interphase	Control	60489	NA	1601
interphase	Control	37060	NA	1601
interphase	Control	55762	NA	1601
interphase	Control	79800	NA	1601
interphase	Control	178067	NA	1601
interphase	Control	46318	NA	1601
interphase	Control	72811	NA	1601
interphase	Control	174915	NA	1601
interphase	Control	132909	NA	1601
interphase	Control	38513	NA	1601
interphase	Control	75754	NA	1601
interphase	Control	51455	NA	1601
interphase	Control	82340	NA	1601
interphase	Control	44386	NA	1601
interphase	Control	54805	NA	1601
interphase	Control	47203	NA	1601
interphase	Control	31412	NA	1601
interphase	Control	33170	NA	1601
interphase	Control	66479	NA	1601
interphase	Control	88211	NA	1601
interphase	Control	111184	NA	1601
interphase	Control	101138	NA	1601
interphase	Control	60440	NA	1601
interphase	Control	51313	NA	1601
interphase	Control	61608	NA	1601
interphase	Control	41896	NA	1601
interphase	Control	46431	NA	1601
interphase	Control	124930	NA	1601
interphase	Control	22043	NA	1601
interphase	Control	48219	NA	1601
interphase	Control	52287	NA	1601
interphase	Control	61481	NA	1601
interphase	Control	66275	NA	1601
interphase	Control	102839	NA	1601
interphase	Control	61734	NA	1601
interphase	Control	63615	NA	1601
interphase	Control	29398	NA	1601
interphase	Control	47597	NA	1601
interphase	Control	121015	NA	1601
interphase	Control	118175	NA	1601
interphase	Control	135699	NA	1601
interphase	Control	42701	NA	1601
interphase	Control	77188	NA	1601
interphase	Control	56963	NA	1601
interphase	Control	120827	NA	1601
interphase	Control	78894	NA	1601
interphase	Control	38900	NA	1601
interphase	Control	100209	NA	1601
interphase	Control	84878	NA	1601
interphase	Control	50712	NA	1601
interphase	Control	56063	NA	1601
interphase	Control	107957	NA	1601
interphase	Control	41444	NA	1601
interphase	Control	36723	NA	1601
interphase	Control	49790	NA	1601
interphase	Control	97059	NA	1601
interphase	Control	47605	NA	1601
interphase	Control	73724	NA	1601
interphase	Control	37336	NA	1601
interphase	Control	88422	NA	1601
interphase	Control	40773	NA	1601
interphase	Control	59168	NA	1601
interphase	Control	19565	2386	1601
interphase	Control	54155	1980	1601
interphase	Control	87303	NA	1602
interphase	Control	179822	NA	1602
interphase	Control	57367	NA	1602
interphase	Control	81003	NA	1602
interphase	Control	133962	NA	1602
interphase	Control	227287	NA	1602
interphase	Control	77671	NA	1602
interphase	Control	306496	NA	1602
interphase	Control	152161	NA	1602
interphase	Control	147342	NA	1602
[truncated: 15,503 more rows]

## Sheet: Figure 6
6b																								6c
EMSA data																								Southern blot
C	Concentration (nM)	WT1	WT2	WT3	WT4	WT5	WT6		Var1	Var2	Var3	Var4	Var5	Var6	Var7	Var8	Var9		G2C	G2C	G2C												Parental	WT	WT + POT1dOB	C50/56A	C50/56A + POT1dOB
	0	0	0	0	0	0	0		0	0	0	0	0	0	0	0	0		0	0	0												5619.8	6658.31	14390.3	7028.66	10069.2
	13.4	1	0	0	0	1	0		0	0	6	1	0	0	1	2	0		2	1	1												6052.52	7226.35	13128.9	7069.99	9701.64
	16	3	1	1	0	1	2		1	1	3	0	1	1	1	1	0		2	1	2												6332.7	7151.6	13017.5	7435.61	9700.87
	21	1	1	0	0	0	1		2	2	3	0	1	1	0	1	0		1	0	1
	26	2	1	4	1	3	1		1	0	0	0	0	0	1	1	0		0	1	0
	33	2	3	5	4	0	5		2	3	0	0	1	0	0	2	0		4	0	3
	41	7	6	9	3	6	6		6	4	0	2	1	2	1	2	1		2	1	2
	51	5	13	17	5	10	11		11	1	3	3	0	2	2	3	2		3	0	2
	64	11		12	9	12	25		9	3	2	3	0	2	2	10	3		4	1	4
	80			35		48	31			2	3	6	1	6	3	7	6		3	1	5
	100	51		67	44		47			18			23	10	9	25	11		5	2	5
	125	64		72	72	81	81		49		40	22	53	32			37		6	2	7

## Sheet: Supplementary Figure 1
Ext. 1c													Ext. 1d										Ext 1e
													Wiltype Telomere Sequnece			TTAGGT			Other/non-telomere
	Control	Control	Control	Control	Control	Control	Control	Control	Control	Control	Proband		Control	Proband	Son	Control	Proband	Son	Control	Proband	Son			Control	Proband	Son
60	0.407	0.397	0.422	0.44	0.472	0.251	0.327	0.415	0.41	0.431	2.422		83.641	83.951	77.382	0.407	2.431	9.107	15.952	13.618	13.511		1	4.30101	4.31044	4.30735
75	0.569	0.552	0.633	0.6	0.685	0.361	0.434	0.576	0.662	0.659	2.57		83.73			0.397			15.873				2	8.6312	8.81235	8.76493
100	0.922	0.883	1.168	0.883	1.205	0.66	0.704	0.945	1.191	1.039	2.872		83.976			0.422			15.602				3	18.1971	20.5523	19.8596
151	1.963	1.706	2.235	1.859	2.249	1.607	1.461	1.802	2.262	1.945	4.616		81.403			0.44			18.157				4	38.5601	43.1683	41.7739
													84.22			0.472			15.308				5	47.5534	51.5542	49.8034
													86.319			0.251			13.43				6	52.3612	55.9794	53.8668
													85.295			0.327			14.378				7	55.8992	59.1435	56.9546
													84.897			0.415			14.688				8	58.9035	61.9387	59.7314
													85.499			0.41			14.091				9	61.8905	64.5905	62.3802
													84.872			0.431			14.697				10	64.7841	67.143	65.0457
																							11	67.6333	69.5877	67.6064
																							12	70.2011	71.8068	70.0423
																							13	72.6555	74.0692	72.4339
																							14	75.2613	76.331	74.8675
																							15	77.8329	78.6415	77.3003
																							16	80.2222	80.8759	79.7078
																							17	82.6061	83.115	82.042
																							18	84.8848	85.1919	84.2877
																							19	87.1984	87.2561	86.4019
																							20	89.2897	89.245	88.4675
																							21	91.3114	91.223	90.4719
																							22	93.363	93.1867	92.4733
																							23	95.2791	95.185	94.5527
																							24	97.2937	97.1973	96.8876
																							25	100	100	100

## Sheet: Supplementary Figure 2
Ext. 2a										Ext. 3a												Ext. 2d
% primer extension										Processivity standard calculation												POT1-TPP1 processivity
	GTTAG	GTTAG	GTTAG	GTTAG	TTTAG	TTTAG	TTTAG	TTTAG			GTTAG	GTTAG	GTTAG	GTTAG	GTTAG	TTTAG	TTTAG	TTTAG	TTTAG	TTTAG			Control	Control	POT1-TPP1	POT1-TPP1	POT1-TPP1
WT	29	22	19	22	23	21	23	16		WT	1.33	1.95	4.26	3.39	2.23	1.64	2.66	2.74	2.25	1.59		WT	2.18	1.63	4.25	3.95	4.73
C50A	34	29	20	23	31	30	24	30		C50A	0.52	1.06	0.35	0	0	1.38	1.1	1.27	0	0		C50A	1.11	1.28	0.93	1.28	1.26
C50/56A	35	32	26	28	31	32	34	27		C50/56A	0.41	0.76	0.56	0.6	0.62	1.17	0.71	0.61	0.75	0.57		C50/56A	1.02	1.01	4.87	2.63	3.7

## Sheet: Supplementary Data Figure 3
Ext 3a															Ext 3b						3c
Percent of reads in consecutive repeats, TTAGGT															Percent of reads in consecutive repeats, TTAGGG, proband and child						From lncRNA-seq
consecutive repeats	Control	Control	Control	Control	Control	Control	Control	Control	Control	Control	Proband	Son	0 processivity		consecutive repeats	Proband	Son				32 reads covered C50
1	100	100	100	100	100	100	100	100	100	100	100	100	100		1	100	100				10 C
2	5.804	5.102	7.273	7.728	6.276	2.079	3.872	8.563	2.952	4.1	53.616	66.697	50		2	96.6312	94.8891				22 A
3	0.446	0	1.818	2.576	1.255	0	0.505	4.893	0	1.367	35.7568	45.3987	25		3	93.1568	88.9447
4	0	0	1.818	1.874	0	0	0	3.058	0	0	25.5707	29.7713	12.5		4	89.6475	82.1221
5	0	0	0	0	0	0	0	3.058	0	0	18.7416	19.525	6.25		5	85.7782	75.4949
6	0	0	0	0	0	0	0	0	0	0	13.5622	13.0658	3.125		6	81.7428	68.844
7	0	0	0	0	0	0	0	0	0	0	9.59141	8.12928	1.563		7	77.6069	62.259
8	0	0	0	0	0	0	0	0	0	0	6.57011	5.12071	0.781		8	73.3455	55.6246
9	0	0	0	0	0	0	0	0	0	0	4.49837	2.4879	0.391		9	68.6108	48.7662

## Sheet: Supplementary Figure 4
Ext. 4a						Ext. 4b						Ext. 4c					Ext. 4e					Ext. 4f					Ext 4h						Ex 4i
Wildtype telomere intensity, normalized						Variant telomeres per cell. Note that zeros were automatically placed at the bottom						Normalized average Telomere Intensity per cell, Lox Melanoma. Note that zeros were removed for this calculation					Normalized TTAGGT intensity per cell, HCT116					Normalized WT intensity per cell, HCT116					Intensity of EV and WT TTAGGT foci relative to C50A day 9						Percent of wiltype telomeres with a variant telomere
replicate	EV	WT	C50A	C50/56A		C50A - D4	C5056A - D4	C50A - D6	C5056A - D6			C50A - D4	C50/56A - D4	C50A - D6	C5056A - D6		EV	WT	C50A	C5056A		EV	WT	C50A	C5056A		C50A - D9	EV -D9	WT - D9	EV - D85	WT - D85		EV	WT	C50A	C50/56A
1	0.930276	1.51281	0.953891	0.753452		6	39	5	106			0.427511	2.63541	0.173621	17.0243		0	0.00331467	0.942616	0.241077		1.1542	1.78731	1.06831	1.3915		2.07919	0.025902	0	0.004338	0.139534		0.29	2.35	85.71	83
2	1.1708	1.41257	0.783298	0.624072		3	34	8	47			0.23939	2.75673	0.332268	7.31605		0	0	2.19028	2.30303		1.31639	2.73483	1.48664	0.834806		0.382855	0.10681	0.039194	0	0.030498		0	0.9	96.14	93.45
3	0.89892	1.58815	0.857269	0.862131		52	51	3	84			4.62976	8.69203	0.0955259	13.5659		0	0	1.81612	1.75543		1.36262	2.17297	1.41463	1.47785		0.933319	0	0.031309	0.03958	0.002923		1.21	0.29	76.06	97.59
						1	55	3	41			0.0403536	6.50571	0.106956	6.5357		0	0	0.0754307	0.99556		1.39618	3.01823	1.48436	1.5334		1.93257	0	0.003185	0.007573	0.099066		0.74	2.32	91.84	96.17
						3	50	17	40			0.191566	6.54022	0.934284	5.13121		0	0	0.50711	0.930675		0.93396	2.86028	1.98365	1.69511		0.311731	0.013479	0	0.063785	0		1.36	0	92.48	90.03
n values (individual cells), same as Figure 3b, c						2	46	12	31			0.151834	6.27796	0.60186	3.53121		0	0	1.15861	2.2154		0.812194	2.85172	0.972558	1.14119		1.71808	0.004163	0.014571	0.011641	0.005055		0.98	0.31	90.45	80.99
replicate	EV	WT	C50A	C50/56A		13	1	16	51			0.837742	0.0354789	0.764232	5.52688		0	0	0.654592	1.31266		0.914476	1.71653	1.47817	1.44661		0.495045	0.007296	0.06998	0.041311	0.05531		1.69	0.29	90.21	71.82
1	116	235	115	60		4	2	17	53			0.169928	0.0882641	0.848659	6.22255		0	0	1.18059	0.7976		0.709481	3.98701	1.1907	1.45904		0.357461	0.214014	0.011233	0.140794	0.029134		9.32	0.6	67.92	96.96
2	117	141	143	137		13	12	68	54			0.861542	0.601248	4.63211	7.03459		0	0	0.401618	2.72358		0.987312	3.04468	1.59269	1.09098		0	0.037177	0.006202		0			0	92.02	96.92
3	127	109	126	88		10	54	8	46			0.785391	6.18499	0.301964	5.7863		0	0	1.69102	2.3057		0.925881	2.52429	1.09099	0.766421		0.522515	0.109371	0		0			0	60.71	89.42
						4	34	1	2			0.353775	2.12126	0.0415111	0.213052		0	0	2.39256	5.90051		0.89291	3.03707	1.31632	1.20401		4.04133	0	0.003917		0.149696			0.87	81.91	93.31
						22	1	6	63			1.93098	0.0426144	0.199026	15.7163		0	0	2.23528	1.55857		1.38746	2.43167	0.718892	0.811415		0.315231	0	0.00534		0			0	92.55	92.71
						15	1	5	5			0.93272	0.0428489	0.187677	0.191674		0	0.00764038	2.30204	0.0905793		1.41364	1.74414	1.79339	0.872206		0.531287	0	0		0.047387			0.36	86.01	89.67
						5	55	18	49			0.198831	3.69439	0.875039	13.5793		0.00498639	0	0.11224	0.901669		0.515659	1.37607	1.585	0.641196		0.349728	0.055783	0		0			0	94.51	95.83
						7	25	26	58			0.620656	1.86147	2.31816	6.44281		0	0	1.29978	2.69642		0.866157	1.69278	1.12057	1.06559		1.7382		0.006887		0			0	83.61	95.99
						2	38	3	41			0.128243	3.84714	0.104819	7.08025		0	0	0.564777	1.46863		0.765019	1.2157	1.07174	1.21212		0.030601		0.160899		0.00375			0.3	56.23	92.13
						11	15	2	60			0.619032	0.772641	0.0770353	7.03024		0	0	1.32004	0.305915		0.838304	3.00194	0.670695	1.24201		0.852342		0		0			0	94.46	99.4
						12	49	14	55			0.608054	5.8622	0.6061	8.24494		0	0	1.16546	2.70325		0.732973	1.99694	1.06824	1.51377		3.36519		0.006479		0.006295			0.33	89.55	95.33
						1	25	31	44			0.0811744	1.44901	2.89231	7.52964		0	0	0.714487	2.03419		0.761218	2.27303	1.70353	0.568196				0.007328		0.003073			0.31	95.17
						15	23	21	29			0.708527	1.24239	0.998086	1.8939		0	0	0.0198977	2.21726		0.946346	2.11231	1.12044	1.60072						0			0	93.91
						5	68	34	55			0.271709	5.80997	1.96357	16.6465		0	0	1.33529	4.28464		0.965953	1.04677	1.63809	0.796728						0			0	85.17
						8	29	7	44			0.490549	1.89003	0.284606	7.2275		0	0	0.695042	1.64698		1.23191	3.55553	1.30632	1.53323										95.49
						18	32	6	100			1.54621	2.84604	0.286756	10.2313		0.00337769	0	0.716867	2.57448		0.930124	2.28596	1.21685	0.993712										87.61
						25	16	67	32			2.0628	0.969648	5.35603	2.11075		0	0	1.15066	1.32356		0.79562	2.16647	1.96399	1.33441										97.94
						71	10	7	56			6.52676	0.858217	0.267492	12.4803		0.00404881	0	1.1181	1.17771		1.16349	2.98732	1.10812	0.557574										1.17
						37	17	40	61			6.04056	1.6066	3.91853	6.97829		0	0	2.15512	0.612694		1.02208	1.96838	1.20919	1.43357
						15	26	15	29			1.42911	2.22836	0.799131	1.83251		0	0.0345813	0.207905	4.24835		1.26833	3.20581	0.756681	1.16924
						37	1	14	31			5.33717	0.0348597	0.684972	1.77836		0	0	0.880495	3.70456		1.01648	2.55173	0.862394	1.1928
						10	2	7	54			0.634951	0.0872099	0.365586	7.32152		0	0	0.0245532	0.426982		0.581246	2.40413	0.794311	1.19329
						33	39	10	56			2.19731	2.91579	0.434175	7.5104		0	0	1.58337	1.89447		1.09752	2.35205	1.06547	0.81347
						3	11	16	34			0.333724	0.493764	0.741625	2.16758		0	0	0.00483899	0.113478		0.898605	3.4543	1.01407	1.4324
						1	5	62	43			0.0863869	0.195362	3.79436	11.8783		0.0116867	0	1.37447	3.73958		0.908605	2.58412	1.21577	1.36978
						1	9	23	59			0.0603711	0.386678	1.28794	5.93355		0.0104206	0	0.0385156	0.0442832		0.875131	3.29516	1.30554	1.10053
						6	3	9	57			0.619141	0.136404	0.456004	5.65321		0	0	0.813321	2.67268		0.884204	1.5393	1.38684	1.08633
						3	10	2	43			0.242698	0.407848	0.0732891	7.2445		0	0	0.82341	3.53435		1.05079	1.64764	1.32582	0.581482
						22	12	3	40			2.06903	0.669322	0.144134	2.87922		0	0	0.891542	2.2524		1.14969	3.00957	1.10233	0.624715
						24	9	1	38			1.83639	0.42026	0.0390666	2.66596		0	0	0.284364	1.78338		1.20675	1.4662	1.77906	1.41446
						5	40	15	97			0.448865	2.74845	0.815664	12.0583		0	0	0.474888	0.0923012		1.02147	1.29876	1.61823	0.925886
						2	33	15	40			0.231977	2.09556	0.761255	2.98932		0	0	0.996272	5.34417		0.994995	1.78257	1.61997	0.985175
						6	28	7	14			0.409809	1.88649	0.342275	1.18914		0	0	2.18085	0.785585		1.3046	2.34291	1.64846	0.897726
						2	38	12	16			0.177756	2.36937	0.511122	2.36375			0	0.0449969	1.7427			1.81574	1.59871	1.0318
						9	25	16	28			0.674671	1.39301	0.722895	2.07771			0	0.41787				1.99688	1.1863
						23	7	58	70			2.24542	0.312449	3.50298	6.97123			0	2.0427				2.24568	1.40794
						28	46	19	51			2.41069	2.7552	1.0363	14.8286			0					3.86351
						23	56	11	43			2.15749	7.56175	0.502694	4.40697
						20	43	38	50			1.25336	2.56403	2.39707	7.1389
						3	47	8	33			0.197885	7.67495	0.324691	4.75944
						23	88	8	46			2.02236	7.02635	0.402587	4.26503
						22	30	39	102			1.48114	1.84559	4.43191	13.0448
						3	23	34	42			0.188798	1.26227	2.39314	4.44397
						10	8	15	62			0.618406	0.435074	0.649482	11.4679
						9	17	5	16			0.702271	0.982597	0.203747	1.12441
						6	18	7	65			0.261199	1.05666	0.290529	16.6521
						6	43	38	57			0.290563	5.91486	4.14676	6.68002
						12	39	20	18			0.666852	4.52201	0.967224	2.62558
						16	20	26	17			0.871036	1.17948	2.48528	2.27586
						4	38	26	44			0.150159	3.22914	1.56963	4.34546
						20	42	30	29			1.91758	4.57241	1.81787	2.35528
						17	1	28	33			1.02496	0.0368085	2.33056	2.283
						1	66	37	121			0.0745367	4.97557	3.31259	20.9052
						3	19	9	56			0.198868	0.976657	0.35866	3.97981
						11	39	6	90			0.627702	3.5225	0.278241	11.0473
						10	29	26	76			0.660431	2.3295	1.72293	4.04357
						7	43	13	61			0.57832	3.63196	1.49472	7.33424
						4	43	8	85			0.333128	3.51894	0.310727	8.35119
						4	13	6	42			0.416301	0.808923	0.527263	3.9721
						19	8	3	48			1.44282	0.387111	0.107899	2.992
						2	18	30	45			0.123387	1.12199	1.46926	8.51486
						3	13	41	28			0.158928	1.40271	3.80615	3.66296
						1	24	27	37			0.0428046	2.32004	1.53531	8.55378
						1	1	7	53			0.0411586	0.0493746	0.284246	6.788
						41	14	15	11			4.34588	0.710279	0.646472	0.672355
						1	37	11	49			0.0679657	3.17728	0.544002	14.4342
						6	18	56	23			0.329635	1.12473	5.3464	1.13075
						48	12	27	54			5.22086	0.635212	1.39587	6.98397
						18	1	19	50			1.36821	0.0748357	0.955556	6.75429
						1	16	8	13			0.0456759	1.08806	0.405867	0.590544
						1	33	13	45			0.154091	2.29054	0.902346	5.30288
						12	43	15	8			0.679723	3.17562	0.820327	0.316559
						15	24	76	1			0.953568	1.36176	5.54252	0.138454
						7	10	1	16			0.509512	0.502055	0.0419712	0.770572
						8	32	44	70			0.573941	3.48737	4.24617	8.65502
						21	26	99	91			1.66039	1.48736	7.15958	14.9503
						1	49	16	37			0.0631451	8.98676	0.978167	4.04595
						7	45	2	26			0.600213	2.70436	0.112903	7.32033
						4	8	1	16			0.407852	0.400679	0.045184	0.758921
						3	3	3	34			0.397098	0.118575	0.0958161	2.12113
						2	43	8	50			0.102036	3.53439	0.377256	3.17287
						1	58	51	51			0.107381	5.21114	3.3906	3.62065
						9	15	12	46			0.702636	0.984075	0.563473	3.06954
						35	6	50	33			3.25655	0.214078	3.44154	1.83801
						40	76	56	83			3.90963	6.12459	3.65431	13.4879
						1	25	53	75			0.134106	1.89707	3.70592	6.52184
						37	22	79	65			4.26897	1.38783	5.57239	7.10039
						2	1	80	36			0.175754	0.0432489	5.73316	3.88927
						1	30	4	24			0.052695	1.96217	0.138847	1.57127
						9	30	30	91			0.627425	2.23098	3.69272	8.38392
						1	44	12	64			0.0932705	7.90381	0.992126	13.515
						1	7	21	23			0.0759899	0.293521	2.43506	1.51317
						12	4	3	90			0.65832	0.20809	0.339383	9.98011
						11	8	14	29			0.575877	1.06204	0.821305	1.2558
						20	4	43	47			1.24302	0.206577	5.42148	5.47734
						17	1	25	46			0.774112	0.285257	1.60908	4.86835
						5	5	34	0			0.293048	0.251043	1.83348
						18	17	15	0			1.16574	1.6239	0.611816
						3	33	1	0			0.332931	2.63928	0.0596098
						42	8	5				3.6326	0.410001	0.221745
						1	51	11				0.0450338	2.98259	0.703992
						3	5	5				0.158167	0.224823	0.197179
						17	8	2				1.12726	0.379179	0.132842
						43	5	10				4.8995	0.226316	0.396839
						1	2	23				0.0516704	0.0851535	1.10589
						36	43	18				3.98379	6.21939	0.988293
						1	33	1				0.0862437	2.49051	0.0299538
						29	32	17				3.12026	3.04802	0.695016
						51	26	15				4.81472	2.8197	0.613677
						1	22	46				0.0395672	2.12674	5.56445
						2	22	23				0.105009	1.95403	1.02402
						2	45	17				0.140359	4.5015	0.928635
						2	1	4				0.147554	0.0637003	0.150414
						37	9	10				7.11341	0.560474	0.379133
						35	10	44				4.06533	0.642794	2.63969
						10	26	43				1.12948	1.66313	2.30469
						1	16	2				0.0530535	1.08347	0.0614023
						3	12	54				0.319868	0.912769	3.43103
						22	3	41				2.16631	0.186296	5.79611
						5	24	1				0.239368	1.48414	0.0533038
						1	24	31				0.0961707	1.39334	3.08968
						20	41	39				1.69131	5.73554	5.43775
						2	20	4				0.103211	1.31057	0.188897
						22	14	1				1.76517	0.702692	0.0295593
						1	1	51				0.119989	0.0426439	5.48358
						3	17	26				0.202589	0.815626	1.30219
						3	27	32				0.156267	1.65035	1.58452
						4	15	21				0.323773	0.880072	1.08389
						39	5	20				3.34001	0.232716	1.44731
						23	10	77				2.24149	0.505898	4.90924
						22	58	19				1.95406	8.265	0.96026
						17	40	18				1.41215	3.47759	0.847491
						21	51	15				1.97555	4.11569	0.722483
						18	31	29				1.35735	2.5152	2.43794
						27	10	50				1.66097	0.425422	3.26899
						11	29	31				0.879461	1.87401	2.45222
						11	72	11				0.717511	7.3901	0.68463
						8	17	22				0.616607	1.4617	1.61135
						3	22	24				0.2063	1.4251	1.17236
						1	61	16				0.0374993	4.31211	0.691751
						17	33	13				0.889928	2.27532	0.63048
						2	16	48				0.130139	0.937902	3.45438
						21	22	26				1.57433	1.2975	2.44357
						1	30	10				0.151792	2.10739	1.00238
						4	46	8				0.284698	3.44934	0.366367
						5	9	1				0.826189	0.358555	0.20071
						2	58	31				0.121503	11.8709	3.24207
						1	12	44				0.0945712	0.80273	4.47833
						8	42	22				0.363154	3.4424	1.0926
						14	27	15				0.805215	1.85358	0.860299
						3	1	5				0.33092	0.0305413	0.238775
						1	31	20				0.108714	1.89205	1.1933
						6	23	84				0.286965	1.06281	8.19487
						1	6	10				0.0459082	0.206565	0.573846
						14	33	1				0.891286	1.57206	0.0722245
						7	3	12				0.406579	0.107974	0.644568
						1	38	14				0.127614	2.65214	0.638243
						16	35	0				1.22801	2.01379
						1	26	0				0.108401	1.83098
						16	13	0				0.805198	0.694453
						8	16	0				0.362416	0.797272
						7	4	0				0.551101	0.181926
						12	15	0				0.629781	0.996207
						21	19	0				1.2446	1.27377
						24	1	0				1.23471	0.26742
						29	53	0				2.81846	7.65221
						3	50	0				0.160218	8.57581
						35	34	0				2.46931	1.88344
						3	37	0				0.115937	2.30577
						1	42	0				0.0724382	2.79318
						7	35	0				0.364631	2.45267
						20	26	0				1.23256	1.81607
						19	55	0				0.96041	6.287
						6	58	0				2.69654	6.13633
						4	15	0				0.190595	0.630186
						20	33	0				1.00723	2.62166
						16	5	0				0.98749	0.225778
						40	5	0				4.33923	0.171892
						1	12	0				0.124991	0.461392
						1	3	0				0.0600727	0.114757
						1	3	0				0.106352	0.101073
						6	25					0.288464	1.34433
						3	11					0.189932	0.452126
						13	39					0.679235	3.6631
						4	9					0.307292	0.401261
						18	5					1.22089	0.202681
						2	5					0.0892587	0.177445
						2	15					0.0869853	0.714877
						24	18					1.83061	0.90362
						1	24					0.0462431	1.65697
						16	10					0.99253	0.527351
						19	5					1.1548	0.248537
						1	6					0.0826909	0.319293
						2	54					0.105993	5.93311
						6	54					0.490551	5.08149
						4	21					0.146698	0.984037
						2	45					0.113667	4.8303
						3	25					0.237245	1.72967
						0	26						1.54401
						0	6						0.290919
						0	21						1.67432
						0	25						1.6907
						0	4						0.183822
						0	30						1.73823
						0	4						0.160083
						0	23						1.56852
						0	5						0.184395
						0	44						2.46363
						0	46						2.39759
						0	0
						0	0
						0	0
						0	0
						0	0
						0	0
						0	0
						0	0
						0	0
						0	0
						0	0
						0	0
						0	0
						0	0
						0	0
						0	0
						0	0
						0	0
						0	0
						0	0
						0	0
						0	0
						0	0
						0	0
						0	0
						0	0
						0	0
						0	0
						0	0
						0	0
						0	0
						0	0
						0	0
						0	0
						0	0
						0	0
						0	0
						0	0
						0	0
						0	0
						0	0
						0	0
						0	0
						0	0
						0	0
						0	0
						0	0
						0	0
						0	0
						0	0
						0	0
						0	0
						0	0
						0	0
						0	0
						0	0
						0	0
						0	0
						0	0
						0	0
						0	0
						0	0
						0	0
						0	0
						0	0
						0	0
						0	0
							0
							0
							0
							0
							0
							0

[truncated: 2 more sheets: Supplementary Figure 5, Supplementary Figure 7]
