# Supplementary material for: A persistent variant telomere sequence in a human pedigree
Source: Nat Commun. 2024 Jun 1;15:4681. doi: 10.1038/s41467-024-49072-9 (PMC11144197; doi:10.1038/s41467-024-49072-9)
Supplement: Supplementary file 4 — Source Data [file 41467_2024_49072_MOESM4_ESM.zip › SourceDataHinchie/teloCounter.pl]

#!/usr/bin/perl

use strict;
use warnings;

if (!@ARGV){ die "Usage: teloCounter.pl FASTQFILE\n";}

my $file = shift(@ARGV);

my $total_reads = 0;
my $total_TTAGGG = 0;
my $total_TTAGGT = 0;
my $line_count =0;
open(FILE, "gunzip -c $file |");
#open(FILE, $file);

while(my $row = <FILE>){
    $line_count++;
    next if ($line_count ==1);
    next if ($line_count ==3);
    if ($line_count ==4){
	$line_count = 0;
	next;
    }
    chomp $row;

###Trim to the first 60 nucleotides
    $row = substr($row, 0, 60);
    $total_reads++;
###Match each of the cononical repeats and store in array
    my @matchesTTAGGG = $row =~ /((?:TTAGGG|CCCTAA)+)/g;
    foreach my $match (@matchesTTAGGG){
        my $length = length($match)/6;
        $total_TTAGGG = $total_TTAGGG + $length;

    }
###Match each of the variant repeats and store in array
    my @matchesTTAGGT = $row =~ /((?:TTAGGT|ACCTAA)+)/g;
    foreach my $mat (@matchesTTAGGT){
        my $length = length($mat)/6;
        $total_TTAGGT = $total_TTAGGT + $length;
    }
}
close($file);


print "The total number of reads in the fastq files is $total_reads\n";
print "The total number of cononical repeats is $total_TTAGGG\n";
print "The total number of non cononical repeats is $total_TTAGGT\n";
